# Supplementary material for: Digital twin based monitoring and control for DC-DC converters
Source: Nat Commun. 2023 Sep 12;14:5604. doi: 10.1038/s41467-023-41248-z (PMC10497566; doi:10.1038/s41467-023-41248-z)
Supplement: Supplementary file 2 — Source Data [file 41467_2023_41248_MOESM2_ESM.xlsx]

## Sheet: Simulation Case1
Time (s)	physical system (V)	mechanism model (V)	twin system (V)
0	0	0	0
0.0001	0.000238732	0	0
0.0002	0.000475089	0	0
0.0003	0.000709094	0	0
0.0004	0.000940771	0	0
0.0005	0.00117014	0	0
0.0006	0.00139723	0	0
0.0007	0.00162206	0	0
0.0008	0.00184465	0	0
0.0009	0.00206503	0	0
0.001	0.00228322	0	0
0.0011	0.00249923	0	0
0.0012	0.0027131	0	0
0.0013	0.00292483	0	0
0.0014	0.00313446	0	0
0.0015	0.00334201	0	0
0.0016	0.00354748	0	0
0.0017	0.00375092	0	0
0.0018	0.00395233	0	0
0.0019	0.00415174	0	0
0.002	0.00434916	0	0
0.0021	0.00454461	0	0
0.0022	0.00473813	0	0
0.0023	0.00492971	0	0
0.0024	0.0051194	0	0
0.0025	0.00530719	0	0
0.0026	0.00549311	0	0
0.0027	0.00567719	0	0
0.0028	0.00585943	0	0
0.0029	0.00603986	0	0
0.003	0.0062185	0	0
0.0031	0.00639535	0	0
0.0032	0.00657045	0	0
0.0033	0.00674381	0	0
0.0034	0.00691544	0	0
0.0035	0.00708536	0	0
0.0036	0.00725359	0	0
0.0037	0.00742015	0	0
0.0038	0.00758505	0	0
0.0039	0.00774831	0	0
0.004	0.00790995	0	0
0.0041	0.00806997	0	0
0.0042	0.00822841	0	0
0.0043	0.00838527	0	0
0.0044	0.00854056	0	0
0.0045	0.00869432	0	0
0.0046	0.00884654	0	0
0.0047	0.00899725	0	0
0.0048	0.00914645	0	0
0.0049	0.00929418	0	0
0.005	0.00944043	0	0
0.0051	0.00958523	0	0
0.0052	0.00972859	0	0
0.0053	0.00987052	0	0
0.0054	0.010011	0	0
0.0055	0.0101502	0	0
0.0056	0.0102879	0	0
0.0057	0.0104243	0	0
0.0058	0.0105593	0	0
0.0059	0.0106929	0	0
0.006	0.0108253	0	0
0.0061	0.0109563	0	0
0.0062	0.011086	0	0
0.0063	0.0112144	0	0
0.0064	0.0113416	0	0
0.0065	0.0114675	0	0
0.0066	0.0115921	0	0
0.0067	0.0117155	0	0
0.0068	0.0118376	0	0
0.0069	0.0119586	0	0
0.007	0.0120783	0	0
0.0071	0.0121969	0	0
0.0072	0.0123143	0	0
0.0073	0.0124305	0	0
0.0074	0.0125455	0	0
0.0075	0.0126594	0	0
0.0076	0.0127722	0	0
0.0077	0.0128838	0	0
0.0078	0.0129944	0	0
0.0079	0.0131038	0	0
0.008	0.0132121	0	0
0.0081	0.0133194	0	0
0.0082	0.0134256	0	0
0.0083	0.0135308	0	0
0.0084	0.0136349	0	0
0.0085	0.0137379	0	0
0.0086	0.01384	0	0
0.0087	0.013941	0	0
0.0088	0.014041	0	0
0.0089	0.01414	0	0
0.009	0.0142381	0	0
0.0091	0.0143351	0	0
0.0092	0.0144312	0	0
0.0093	0.0145264	0	0
0.0094	0.0146205	0	0
0.0095	0.0147138	0	0
0.0096	0.0148061	0	0
0.0097	0.0148975	0	0
0.0098	0.014988	0	0
0.0099	0.0150776	0	0
0.01	0.0151663	0	0
0.0101	0.0152542	0	0
0.0102	0.0153411	0	0
0.0103	0.0154272	0	0
0.0104	0.0155124	0	0
0.0105	0.0155968	0	0
0.0106	0.0156804	0	0
0.0107	0.0157631	0	0
0.0108	0.015845	0	0
0.0109	0.015926	0	0
0.011	0.0160063	0	0
0.0111	0.0160858	0	0
0.0112	0.0161644	0	0
0.0113	0.0162423	0	0
0.0114	0.0163194	0	0
0.0115	0.0163958	0	0
0.0116	0.0164714	0	0
0.0117	0.0165462	0	0
0.0118	0.0166203	0	0
0.0119	0.0166937	0	0
0.012	0.0167663	0	0
0.0121	0.0168382	0	0
0.0122	0.0169094	0	0
0.0123	0.0169799	0	0
0.0124	0.0170497	0	0
0.0125	0.0171187	0	0
0.0126	0.0171871	0	0
0.0127	0.0172549	0	0
0.0128	0.0173219	0	0
0.0129	0.0173883	0	0
0.013	0.017454	0	0
0.0131	0.0175191	0	0
0.0132	0.0175835	0	0
0.0133	0.0176473	0	0
0.0134	0.0177104	0	0
0.0135	0.0177729	0	0
0.0136	0.0178348	0	0
0.0137	0.0178961	0	0
0.0138	0.0179567	0	0
0.0139	0.0180168	0	0
0.014	0.0180762	0	0
0.0141	0.0181351	0	0
0.0142	0.0181934	0	0
0.0143	0.0182511	0	0
0.0144	0.0183082	0	0
0.0145	0.0183648	0	0
0.0146	0.0184208	0	0
0.0147	0.0184762	0	0
0.0148	0.0185311	0	0
0.0149	0.0185855	0	0
0.015	0.0186393	0	0
0.0151	0.0186926	0	0
0.0152	0.0187453	0	0
0.0153	0.0187975	0	0
0.0154	0.0188492	0	0
0.0155	0.0189004	0	0
0.0156	0.018951	0	0
0.0157	0.0190012	0	0
0.0158	0.0190509	0	0
0.0159	0.0191001	0	0
0.016	0.0191487	0	0
0.0161	0.0191969	0	0
0.0162	0.0192447	0	0
0.0163	0.0192919	0	0
0.0164	0.0193387	0	0
0.0165	0.019385	0	0
0.0166	0.0194308	0	0
0.0167	0.0194762	0	0
0.0168	0.0195212	0	0
0.0169	0.0195657	0	0
0.017	0.0196097	0	0
0.0171	0.0196533	0	0
0.0172	0.0196965	0	0
0.0173	0.0197393	0	0
0.0174	0.0197816	0	0
0.0175	0.0198235	0	0
0.0176	0.019865	0	0
0.0177	0.019906	0	0
0.0178	0.0199467	0	0
0.0179	0.019987	0	0
0.018	0.0200268	0	0
0.0181	0.0200663	0	0
0.0182	0.0201054	0	0
0.0183	0.020144	0	0
0.0184	0.0201823	0	0
0.0185	0.0202202	0	0
0.0186	0.0202578	0	0
0.0187	0.0202949	0	0
0.0188	0.0203317	0	0
0.0189	0.0203682	0	0
0.019	0.0204042	0	0
0.0191	0.0204399	0	0
0.0192	0.0204753	0	0
0.0193	0.0205103	0	0
0.0194	0.0205449	0	0
0.0195	0.0205792	0	0
0.0196	0.0206132	0	0
0.0197	0.0206468	0	0
0.0198	0.0206801	0	0
0.0199	0.0207131	0	0
0.02	0.0207457	0	0
0.0201	0.020778	0	0
0.0202	0.02081	0	0
0.0203	0.0208417	0	0
0.0204	0.020873	0	0
0.0205	0.0209041	0	0
0.0206	0.0209348	0	0
0.0207	0.0209653	0	0
0.0208	0.0209954	0	0
0.0209	0.0210252	0	0
0.021	0.0210547	0	0
0.0211	0.021084	0	0
0.0212	0.0211129	0	0
0.0213	0.0211416	0	0
0.0214	0.0211699	0	0
0.0215	0.021198	0	0
0.0216	0.0212258	0	0
0.0217	0.0212534	0	0
0.0218	0.0212806	0	0
0.0219	0.0213076	0	0
0.022	0.0213343	0	0
0.0221	0.0213608	0	0
0.0222	0.021387	0	0
0.0223	0.0214129	0	0
0.0224	0.0214386	0	0
0.0225	0.021464	0	0
0.0226	0.0214891	0	0
0.0227	0.0215141	0	0
0.0228	0.0215387	0	0
0.0229	0.0215631	0	0
0.023	0.0215873	0	0
0.0231	0.0216112	0	0
0.0232	0.0216349	0	0
0.0233	0.0216584	0	0
0.0234	0.0216816	0	0
0.0235	0.0217046	0	0
0.0236	0.0217274	0	0
0.0237	0.0217499	0	0
0.0238	0.0217723	0	0
0.0239	0.0217943	0	0
0.024	0.0218162	0	0
0.0241	0.0218379	0	0
0.0242	0.0218593	0	0
0.0243	0.0218806	0	0
0.0244	0.0219016	0	0
0.0245	0.0219224	0	0
0.0246	0.021943	0	0
0.0247	0.0219634	0	0
0.0248	0.0219836	0	0
0.0249	0.0220036	0	0
0.025	0.0220234	0	0
0.0251	0.0220429	0	0
0.0252	0.0220624	0	0
0.0253	0.0220816	0	0
0.0254	0.0221006	0	0
0.0255	0.0221194	0	0
0.0256	0.022138	0	0
0.0257	0.0221565	0	0
0.0258	0.0221748	0	0
0.0259	0.0221929	0	0
0.026	0.0222108	0	0
0.0261	0.0222285	0	0
0.0262	0.0222461	0	0
0.0263	0.0222634	0	0
0.0264	0.0222806	0	0
0.0265	0.0222977	0	0
0.0266	0.0223145	0	0
0.0267	0.0223312	0	0
0.0268	0.0223478	0	0
0.0269	0.0223641	0	0
0.027	0.0223804	0	0
0.0271	0.0223964	0	0
0.0272	0.0224123	0	0
0.0273	0.022428	0	0
0.0274	0.0224436	0	0
0.0275	0.022459	0	0
0.0276	0.0224743	0	0
0.0277	0.0224894	0	0
0.0278	0.0225043	0	0
0.0279	0.0225191	0	0
0.028	0.0225338	0	0
0.0281	0.0225483	0	0
0.0282	0.0225627	0	0
0.0283	0.0225769	0	0
0.0284	0.022591	0	0
0.0285	0.022605	0	0
0.0286	0.0226188	0	0
0.0287	0.0226324	0	0
0.0288	0.022646	0	0
0.0289	0.0226594	0	0
0.029	0.0226726	0	0
0.0291	0.0226858	0	0
0.0292	0.0226988	0	0
0.0293	0.0227117	0	0
0.0294	0.0227244	0	0
0.0295	0.022737	0	0
0.0296	0.0227495	0	0
0.0297	0.0227619	0	0
0.0298	0.0227741	0	0
0.0299	0.0227863	0	0
0.03	0.0227983	0	0
0.0301	0.0228102	0	0
0.0302	0.0228219	0	0
0.0303	0.0228336	0	0
0.0304	0.0228451	0	0
0.0305	0.0228565	0	0
0.0306	0.0228678	0	0
0.0307	0.022879	0	0
0.0308	0.0228901	0	0
0.0309	0.0229011	0	0
0.031	0.0229119	0	0
0.0311	0.0229227	0	0
0.0312	0.0229333	0	0
0.0313	0.0229439	0	0
0.0314	0.0229543	0	0
0.0315	0.0229647	0	0
0.0316	0.0229749	0	0
0.0317	0.022985	0	0
0.0318	0.022995	0	0
0.0319	0.023005	0	0
0.032	0.0230148	0	0
0.0321	0.0230245	0	0
0.0322	0.0230342	0	0
0.0323	0.0230437	0	0
0.0324	0.0230532	0	0
0.0325	0.0230625	0	0
0.0326	0.0230718	0	0
0.0327	0.0230809	0	0
0.0328	0.02309	0	0
0.0329	0.023099	0	0
0.033	0.0231079	0	0
0.0331	0.0231167	0	0
0.0332	0.0231254	0	0
0.0333	0.023134	0	0
0.0334	0.0231426	0	0
0.0335	0.023151	0	0
0.0336	0.0231594	0	0
0.0337	0.0231677	0	0
0.0338	0.0231759	0	0
0.0339	0.023184	0	0
0.034	0.0231921	0	0
0.0341	0.0232001	0	0
0.0342	0.0232079	0	0
0.0343	0.0232157	0	0
0.0344	0.0232235	0	0
0.0345	0.0232311	0	0
0.0346	0.0232387	0	0
0.0347	0.0232462	0	0
0.0348	0.0232536	0	0
0.0349	0.023261	0	0
0.035	0.0232683	0	0
0.0351	0.0232755	0	0
0.0352	0.0232826	0	0
0.0353	0.0232897	0	0
0.0354	0.0232967	0	0
0.0355	0.0233036	0	0
0.0356	0.0233105	0	0
0.0357	0.0233173	0	0
0.0358	0.023324	0	0
0.0359	0.0233306	0	0
0.036	0.0233372	0	0
0.0361	0.0233438	0	0
0.0362	0.0233502	0	0
0.0363	0.0233566	0	0
0.0364	0.0233629	0	0
0.0365	0.0233692	0	0
0.0366	0.0233754	0	0
0.0367	0.0233816	0	0
0.0368	0.0233876	0	0
0.0369	0.0233937	0	0
0.037	0.0233996	0	0
0.0371	0.0234055	0	0
0.0372	0.0234114	0	0
0.0373	0.0234171	0	0
0.0374	0.0234229	0	0
0.0375	0.0234285	0	0
0.0376	0.0234342	0	0
0.0377	0.0234397	0	0
0.0378	0.0234452	0	0
0.0379	0.0234507	0	0
0.038	0.0234561	0	0
0.0381	0.0234614	0	0
0.0382	0.0234667	0	0
0.0383	0.0234719	0	0
0.0384	0.0234771	0	0
0.0385	0.0234822	0	0
0.0386	0.0234873	0	0
0.0387	0.0234924	0	0
0.0388	0.0234973	0	0
0.0389	0.0235023	0	0
0.039	0.0235071	0	0
0.0391	0.023512	0	0
0.0392	0.0235168	0	0
0.0393	0.0235215	0	0
0.0394	0.0235262	0	0
0.0395	0.0235308	0	0
0.0396	0.0235354	0	0
0.0397	0.02354	0	0
0.0398	0.0235445	0	0
0.0399	0.0235489	0	0
0.04	0.0235534	0	0
0.0401	0.0235577	0	0
0.0402	0.0235621	0	0
0.0403	0.0235663	0	0
0.0404	0.0235706	0	0
0.0405	0.0235748	0	0
0.0406	0.0235789	0	0
0.0407	0.0235831	0	0
0.0408	0.0235871	0	0
0.0409	0.0235912	0	0
0.041	0.0235952	0	0
0.0411	0.0235991	0	0
0.0412	0.0236031	0	0
0.0413	0.0236069	0	0
0.0414	0.0236108	0	0
0.0415	0.0236146	0	0
0.0416	0.0236183	0	0
0.0417	0.0236221	0	0
0.0418	0.0236257	0	0
0.0419	0.0236294	0	0
0.042	0.023633	0	0
0.0421	0.0236366	0	0
0.0422	0.0236401	0	0
0.0423	0.0236436	0	0
0.0424	0.0236471	0	0
0.0425	0.0236506	0	0
0.0426	0.023654	0	0
0.0427	0.0236573	0	0
0.0428	0.0236607	0	0
0.0429	0.023664	0	0
0.043	0.0236673	0	0
0.0431	0.0236705	0	0
0.0432	0.0236737	0	0
0.0433	0.0236769	0	0
0.0434	0.02368	0	0
0.0435	0.0236831	0	0
0.0436	0.0236862	0	0
0.0437	0.0236893	0	0
0.0438	0.0236923	0	0
0.0439	0.0236953	0	0
0.044	0.0236982	0	0
0.0441	0.0237012	0	0
0.0442	0.0237041	0	0
0.0443	0.0237069	0	0
0.0444	0.0237098	0	0
0.0445	0.0237126	0	0
0.0446	0.0237154	0	0
0.0447	0.0237181	0	0
0.0448	0.0237209	0	0
0.0449	0.0237236	0	0
0.045	0.0237263	0	0
0.0451	0.0237289	0	0
0.0452	0.0237315	0	0
0.0453	0.0237341	0	0
0.0454	0.0237367	0	0
0.0455	0.0237393	0	0
0.0456	0.0237418	0	0
0.0457	0.0237443	0	0
0.0458	0.0237468	0	0
0.0459	0.0237492	0	0
0.046	0.0237516	0	0
0.0461	0.023754	0	0
0.0462	0.0237564	0	0
0.0463	0.0237588	0	0
0.0464	0.0237611	0	0
0.0465	0.0237634	0	0
0.0466	0.0237657	0	0
0.0467	0.0237679	0	0
0.0468	0.0237702	0	0
0.0469	0.0237724	0	0
0.047	0.0237746	0	0
0.0471	0.0237768	0	0
0.0472	0.0237789	0	0
0.0473	0.023781	0	0
0.0474	0.0237831	0	0
0.0475	0.0237852	0	0
0.0476	0.0237873	0	0
0.0477	0.0237893	0	0
0.0478	0.0237914	0	0
0.0479	0.0237934	0	0
0.048	0.0237953	0	0
0.0481	0.0237973	0	0
0.0482	0.0237993	0	0
0.0483	0.0238012	0	0
0.0484	0.0238031	0	0
0.0485	0.023805	0	0
0.0486	0.0238068	0	0
0.0487	0.0238087	0	0
0.0488	0.0238105	0	0
0.0489	0.0238123	0	0
0.049	0.0238141	0	0
0.0491	0.0238159	0	0
0.0492	0.0238177	0	0
0.0493	0.0238194	0	0
0.0494	0.0238211	0	0
0.0495	0.0238229	0	0
0.0496	0.0238245	0	0
0.0497	0.0238262	0	0
0.0498	0.0238279	0	0
0.0499	0.0238295	0	0
0.05	0.0238311	0	0
0.0501	0.0238327	0	0
0.0502	0.0238343	0	0
0.0503	0.0238359	0	0
0.0504	0.0238375	0	0
0.0505	0.023839	0	0
0.0506	0.0238406	0	0
0.0507	0.0238421	0	0
0.0508	0.0238436	0	0
0.0509	0.0238451	0	0
0.051	0.0238465	0	0
0.0511	0.023848	0	0
0.0512	0.0238494	0	0
0.0513	0.0238508	0	0
0.0514	0.0238523	0	0
0.0515	0.0238537	0	0
0.0516	0.023855	0	0
0.0517	0.0238564	0	0
0.0518	0.0238578	0	0
0.0519	0.0238591	0	0
0.052	0.0238604	0	0
0.0521	0.0238618	0	0
0.0522	0.0238631	0	0
0.0523	0.0238644	0	0
0.0524	0.0238656	0	0
0.0525	0.0238669	0	0
0.0526	0.0238682	0	0
0.0527	0.0238694	0	0
0.0528	0.0238706	0	0
0.0529	0.0238718	0	0
0.053	0.023873	0	0
0.0531	0.0238742	0	0
0.0532	0.0238754	0	0
0.0533	0.0238766	0	0
0.0534	0.0238777	0	0
0.0535	0.0238789	0	0
0.0536	0.02388	0	0
0.0537	0.0238811	0	0
0.0538	0.0238822	0	0
0.0539	0.0238833	0	0
0.054	0.0238844	0	0
0.0541	0.0238855	0	0
0.0542	0.0238866	0	0
0.0543	0.0238876	0	0
0.0544	0.0238887	0	0
0.0545	0.0238897	0	0
0.0546	0.0238907	0	0
0.0547	0.0238918	0	0
0.0548	0.0238928	0	0
0.0549	0.0238938	0	0
0.055	0.0238947	0	0
0.0551	0.0238957	0	0
0.0552	0.0238967	0	0
0.0553	0.0238976	0	0
0.0554	0.0238986	0	0
0.0555	0.0238995	0	0
0.0556	0.0239005	0	0
0.0557	0.0239014	0	0
0.0558	0.0239023	0	0
0.0559	0.0239032	0	0
0.056	0.0239041	0	0
0.0561	0.023905	0	0
0.0562	0.0239058	0	0
0.0563	0.0239067	0	0
0.0564	0.0239076	0	0
0.0565	0.0239084	0	0
0.0566	0.0239092	0	0
0.0567	0.0239101	0	0
0.0568	0.0239109	0	0
0.0569	0.0239117	0	0
0.057	0.0239125	0	0
0.0571	0.0239133	0	0
0.0572	0.0239141	0	0
0.0573	0.0239149	0	0
0.0574	0.0239157	0	0
0.0575	0.0239164	0	0
0.0576	0.0239172	0	0
0.0577	0.023918	0	0
0.0578	0.0239187	0	0
0.0579	0.0239194	0	0
0.058	0.0239202	0	0
0.0581	0.0239209	0	0
0.0582	0.0239216	0	0
0.0583	0.0239223	0	0
0.0584	0.023923	0	0
0.0585	0.0239237	0	0
0.0586	0.0239244	0	0
0.0587	0.0239251	0	0
0.0588	0.0239257	0	0
0.0589	0.0239264	0	0
0.059	0.0239271	0	0
0.0591	0.0239277	0	0
0.0592	0.0239284	0	0
0.0593	0.023929	0	0
0.0594	0.0239297	0	0
0.0595	0.0239303	0	0
0.0596	0.0239309	0	0
0.0597	0.0239315	0	0
0.0598	0.0239321	0	0
0.0599	0.0239327	0	0
0.06	0.0239333	0	0
0.0601	0.0239339	0	0
0.0602	0.0239345	0	0
0.0603	0.0239351	0	0
0.0604	0.0239357	0	0
0.0605	0.0239362	0	0
0.0606	0.0239368	0	0
0.0607	0.0239374	0	0
0.0608	0.0239379	0	0
0.0609	0.0239384	0	0
0.061	0.023939	0	0
0.0611	0.0239395	0	0
0.0612	0.0239401	0	0
0.0613	0.0239406	0	0
0.0614	0.0239411	0	0
0.0615	0.0239416	0	0
0.0616	0.0239421	0	0
0.0617	0.0239426	0	0
0.0618	0.0239431	0	0
0.0619	0.0239436	0	0
0.062	0.0239441	0	0
0.0621	0.0239446	0	0
0.0622	0.0239451	0	0
0.0623	0.0239455	0	0
0.0624	0.023946	0	0
0.0625	0.0239465	0	0
0.0626	0.0239469	0	0
0.0627	0.0239474	0	0
0.0628	0.0239479	0	0
0.0629	0.0239483	0	0
0.063	0.0239487	0	0
0.0631	0.0239492	0	0
0.0632	0.0239496	0	0
0.0633	0.02395	0	0
0.0634	0.0239505	0	0
0.0635	0.0239509	0	0
0.0636	0.0239513	0	0
0.0637	0.0239517	0	0
0.0638	0.0239521	0	0
0.0639	0.0239525	0	0
0.064	0.0239529	0	0
0.0641	0.0239533	0	0
0.0642	0.0239537	0	0
0.0643	0.0239541	0	0
0.0644	0.0239545	0	0
0.0645	0.0239549	0	0
0.0646	0.0239553	0	0
0.0647	0.0239556	0	0
0.0648	0.023956	0	0
0.0649	0.0239564	0	0
0.065	0.0239567	0	0
0.0651	0.0239571	0	0
0.0652	0.0239574	0	0
0.0653	0.0239578	0	0
0.0654	0.0239581	0	0
0.0655	0.0239585	0	0
0.0656	0.0239588	0	0
0.0657	0.0239592	0	0
0.0658	0.0239595	0	0
0.0659	0.0239598	0	0
0.066	0.0239602	0	0
0.0661	0.0239605	0	0
0.0662	0.0239608	0	0
0.0663	0.0239611	0	0
0.0664	0.0239614	0	0
0.0665	0.0239618	0	0
0.0666	0.0239621	0	0
0.0667	0.0239624	0	0
0.0668	0.0239627	0	0
0.0669	0.023963	0	0
0.067	0.0239633	0	0
0.0671	0.0239636	0	0
0.0672	0.0239639	0	0
0.0673	0.0239641	0	0
0.0674	0.0239644	0	0
0.0675	0.0239647	0	0
0.0676	0.023965	0	0
0.0677	0.0239653	0	0
0.0678	0.0239655	0	0
0.0679	0.0239658	0	0
0.068	0.0239661	0	0
0.0681	0.0239663	0	0
0.0682	0.0239666	0	0
0.0683	0.0239669	0	0
0.0684	0.0239671	0	0
0.0685	0.0239674	0	0
0.0686	0.0239676	0	0
0.0687	0.0239679	0	0
0.0688	0.0239681	0	0
0.0689	0.0239684	0	0
0.069	0.0239686	0	0
0.0691	0.0239689	0	0
0.0692	0.0239691	0	0
0.0693	0.0239693	0	0
0.0694	0.0239696	0	0
0.0695	0.0239698	0	0
0.0696	0.02397	0	0
0.0697	0.0239703	0	0
0.0698	0.0239705	0	0
0.0699	0.0239707	0	0
0.07	0.0239709	0	0
0.0701	0.0239711	0	0
0.0702	0.0239714	0	0
0.0703	0.0239716	0	0
0.0704	0.0239718	0	0
0.0705	0.023972	0	0
0.0706	0.0239722	0	0
0.0707	0.0239724	0	0
0.0708	0.0239726	0	0
0.0709	0.0239728	0	0
0.071	0.023973	0	0
0.0711	0.0239732	0	0
0.0712	0.0239734	0	0
0.0713	0.0239736	0	0
0.0714	0.0239738	0	0
0.0715	0.023974	0	0
0.0716	0.0239742	0	0
0.0717	0.0239743	0	0
0.0718	0.0239745	0	0
0.0719	0.0239747	0	0
0.072	0.0239749	0	0
0.0721	0.0239751	0	0
0.0722	0.0239752	0	0
0.0723	0.0239754	0	0
0.0724	0.0239756	0	0
0.0725	0.0239758	0	0
0.0726	0.0239759	0	0
0.0727	0.0239761	0	0
0.0728	0.0239763	0	0
0.0729	0.0239764	0	0
0.073	0.0239766	0	0
0.0731	0.0239768	0	0
0.0732	0.0239769	0	0
0.0733	0.0239771	0	0
0.0734	0.0239772	0	0
0.0735	0.0239774	0	0
0.0736	0.0239775	0	0
0.0737	0.0239777	0	0
0.0738	0.0239778	0	0
0.0739	0.023978	0	0
0.074	0.0239781	0	0
0.0741	0.0239783	0	0
0.0742	0.0239784	0	0
0.0743	0.0239786	0	0
0.0744	0.0239787	0	0
0.0745	0.0239789	0	0
0.0746	0.023979	0	0
0.0747	0.0239791	0	0
0.0748	0.0239793	0	0
0.0749	0.0239794	0	0
0.075	0.0239795	0	0
0.0751	0.0239797	0	0
0.0752	0.0239798	0	0
0.0753	0.0239799	0	0
0.0754	0.0239801	0	0
0.0755	0.0239802	0	0
0.0756	0.0239803	0	0
0.0757	0.0239804	0	0
0.0758	0.0239806	0	0
0.0759	0.0239807	0	0
0.076	0.0239808	0	0
0.0761	0.0239809	0	0
0.0762	0.023981	0	0
0.0763	0.0239811	0	0
0.0764	0.0239813	0	0
0.0765	0.0239814	0	0
0.0766	0.0239815	0	0
0.0767	0.0239816	0	0
0.0768	0.0239817	0	0
0.0769	0.0239818	0	0
0.077	0.0239819	0	0
0.0771	0.023982	0	0
0.0772	0.0239822	0	0
0.0773	0.0239823	0	0
0.0774	0.0239824	0	0
0.0775	0.0239825	0	0
0.0776	0.0239826	0	0
0.0777	0.0239827	0	0
0.0778	0.0239828	0	0
0.0779	0.0239829	0	0
0.078	0.023983	0	0
0.0781	0.0239831	0	0
0.0782	0.0239832	0	0
0.0783	0.0239833	0	0
0.0784	0.0239834	0	0
0.0785	0.0239835	0	0
0.0786	0.0239835	0	0
0.0787	0.0239836	0	0
0.0788	0.0239837	0	0
0.0789	0.0239838	0	0
0.079	0.0239839	0	0
0.0791	0.023984	0	0
0.0792	0.0239841	0	0
0.0793	0.0239842	0	0
0.0794	0.0239843	0	0
0.0795	0.0239843	0	0
0.0796	0.0239844	0	0
0.0797	0.0239845	0	0
0.0798	0.0239846	0	0
0.0799	0.0239847	0	0
0.08	0.0239848	0	0
0.0801	0.0239848	0	0
0.0802	0.0239849	0	0
0.0803	0.023985	0	0
0.0804	0.0239851	0	0
0.0805	0.0239851	0	0
0.0806	0.0239852	0	0
0.0807	0.0239853	0	0
0.0808	0.0239854	0	0
0.0809	0.0239854	0	0
0.081	0.0239855	0	0
0.0811	0.0239856	0	0
0.0812	0.0239857	0	0
0.0813	0.0239857	0	0
0.0814	0.0239858	0	0
0.0815	0.0239859	0	0
0.0816	0.0239859	0	0
0.0817	0.023986	0	0
0.0818	0.0239861	0	0
0.0819	0.0239861	0	0
0.082	0.0239862	0	0
0.0821	0.0239863	0	0
0.0822	0.0239863	0	0
0.0823	0.0239864	0	0
0.0824	0.0239865	0	0
0.0825	0.0239865	0	0
0.0826	0.0239866	0	0
0.0827	0.0239867	0	0
0.0828	0.0239867	0	0
0.0829	0.0239868	0	0
0.083	0.0239868	0	0
0.0831	0.0239869	0	0
0.0832	0.023987	0	0
0.0833	0.023987	0	0
0.0834	0.0239871	0	0
0.0835	0.0239871	0	0
0.0836	0.0239872	0	0
0.0837	0.0239872	0	0
0.0838	0.0239873	0	0
0.0839	0.0239874	0	0
0.084	0.0239874	0	0
0.0841	0.0239875	0	0
0.0842	0.0239875	0	0
0.0843	0.0239876	0	0
0.0844	0.0239876	0	0
0.0845	0.0239877	0	0
0.0846	0.0239877	0	0
0.0847	0.0239878	0	0
0.0848	0.0239878	0	0
0.0849	0.0239879	0	0
0.085	0.0239879	0	0
0.0851	0.023988	0	0
0.0852	0.023988	0	0
0.0853	0.0239881	0	0
0.0854	0.0239881	0	0
0.0855	0.0239882	0	0
0.0856	0.0239882	0	0
0.0857	0.0239883	0	0
0.0858	0.0239883	0	0
0.0859	0.0239883	0	0
0.086	0.0239884	0	0
0.0861	0.0239884	0	0
0.0862	0.0239885	0	0
0.0863	0.0239885	0	0
0.0864	0.0239886	0	0
0.0865	0.0239886	0	0
0.0866	0.0239886	0	0
0.0867	0.0239887	0	0
0.0868	0.0239887	0	0
0.0869	0.0239888	0	0
0.087	0.0239888	0	0
0.0871	0.0239888	0	0
0.0872	0.0239889	0	0
0.0873	0.0239889	0	0
0.0874	0.023989	0	0
0.0875	0.023989	0	0
0.0876	0.023989	0	0
0.0877	0.0239891	0	0
0.0878	0.0239891	0	0
0.0879	0.0239891	0	0
0.088	0.0239892	0	0
0.0881	0.0239892	0	0
0.0882	0.0239893	0	0
0.0883	0.0239893	0	0
0.0884	0.0239893	0	0
0.0885	0.0239894	0	0
0.0886	0.0239894	0	0
0.0887	0.0239894	0	0
0.0888	0.0239895	0	0
0.0889	0.0239895	0	0
0.089	0.0239895	0	0
0.0891	0.0239896	0	0
0.0892	0.0239896	0	0
0.0893	0.0239896	0	0
0.0894	0.0239897	0	0
0.0895	0.0239897	0	0
0.0896	0.0239897	0	0
0.0897	0.0239898	0	0
0.0898	0.0239898	0	0
0.0899	0.0239898	0	0
0.09	0.0239898	0	0
0.0901	0.0239899	0	0
0.0902	0.0239899	0	0
0.0903	0.0239899	0	0
0.0904	0.02399	0	0
0.0905	0.02399	0	0
0.0906	0.02399	0	0
0.0907	0.02399	0	0
0.0908	0.0239901	0	0
0.0909	0.0239901	0	0
0.091	0.0239901	0	0
0.0911	0.0239901	0	0
0.0912	0.0239902	0	0
0.0913	0.0239902	0	0
0.0914	0.0239902	0	0
0.0915	0.0239903	0	0
0.0916	0.0239903	0	0
0.0917	0.0239903	0	0
0.0918	0.0239903	0	0
0.0919	0.0239904	0	0
0.092	0.0239904	0	0
0.0921	0.0239904	0	0
0.0922	0.0239904	0	0
0.0923	0.0239904	0	0
0.0924	0.0239905	0	0
0.0925	0.0239905	0	0
0.0926	0.0239905	0	0
0.0927	0.0239905	0	0
0.0928	0.0239906	0	0
0.0929	0.0239906	0	0
0.093	0.0239906	0	0
0.0931	0.0239906	0	0
0.0932	0.0239907	0	0
0.0933	0.0239907	0	0
0.0934	0.0239907	0	0
0.0935	0.0239907	0	0
0.0936	0.0239907	0	0
0.0937	0.0239908	0	0
0.0938	0.0239908	0	0
0.0939	0.0239908	0	0
0.094	0.0239908	0	0
0.0941	0.0239908	0	0
0.0942	0.0239909	0	0
0.0943	0.0239909	0	0
0.0944	0.0239909	0	0
0.0945	0.0239909	0	0
0.0946	0.0239909	0	0
0.0947	0.023991	0	0
0.0948	0.023991	0	0
0.0949	0.023991	0	0
0.095	0.023991	0	0
0.0951	0.023991	0	0
0.0952	0.023991	0	0
0.0953	0.0239911	0	0
0.0954	0.0239911	0	0
0.0955	0.0239911	0	0
0.0956	0.0239911	0	0
0.0957	0.0239911	0	0
0.0958	0.0239911	0	0
0.0959	0.0239912	0	0
0.096	0.0239912	0	0
0.0961	0.0239912	0	0
0.0962	0.0239912	0	0
0.0963	0.0239912	0	0
0.0964	0.0239912	0	0
0.0965	0.0239913	0	0
0.0966	0.0239913	0	0
0.0967	0.0239913	0	0
0.0968	0.0239913	0	0
0.0969	0.0239913	0	0
0.097	0.0239913	0	0
0.0971	0.0239913	0	0
0.0972	0.0239914	0	0
0.0973	0.0239914	0	0
0.0974	0.0239914	0	0
0.0975	0.0239914	0	0
0.0976	0.0239914	0	0
0.0977	0.0239914	0	0
0.0978	0.0239914	0	0
0.0979	0.0239915	0	0
0.098	0.0239915	0	0
0.0981	0.0239915	0	0
0.0982	0.0239915	0	0
0.0983	0.0239915	0	0
0.0984	0.0239915	0	0
0.0985	0.0239915	0	0
0.0986	0.0239915	0	0
0.0987	0.0239916	0	0
0.0988	0.0239916	0	0
0.0989	0.0239916	0	0
0.099	0.0239916	0	0
0.0991	0.0239916	0	0
0.0992	0.0239916	0	0
0.0993	0.0239916	0	0
0.0994	0.0239916	0	0
0.0995	0.0239917	0	0
0.0996	0.0239917	0	0
0.0997	0.0239917	0	0
0.0998	0.0239917	0	0
0.0999	0.0239917	0	0
0.1	0.0239917	0	0
0.1001	0.0239917	0	0
0.1002	0.0239917	0	0
0.1003	0.0239917	0	0
0.1004	0.0239918	0	0
0.1005	0.0239918	0	0
0.1006	0.0239918	0	0
0.1007	0.0239918	0	0
0.1008	0.0239918	0	0
0.1009	0.0239918	0	0
0.101	0.0239918	0	0
0.1011	0.0239918	0	0
0.1012	0.0239918	0	0
0.1013	0.0239918	0	0
0.1014	0.0239919	0	0
0.1015	0.0239919	0	0
0.1016	0.0239919	0	0
0.1017	0.0239919	0	0
0.1018	0.0239919	0	0
0.1019	0.0239919	0	0
0.102	0.0239919	0	0
0.1021	0.0239919	0	0
0.1022	0.0239919	0	0
0.1023	0.0239919	0	0
0.1024	0.0239919	0	0
0.1025	0.023992	0	0
0.1026	0.023992	0	0
0.1027	0.023992	0	0
0.1028	0.023992	0	0
0.1029	0.023992	0	0
0.103	0.023992	0	0
0.1031	0.023992	0	0
0.1032	0.023992	0	0
0.1033	0.023992	0	0
0.1034	0.023992	0	0
0.1035	0.023992	0	0
0.1036	0.023992	0	0
0.1037	0.023992	0	0
0.1038	0.0239921	0	0
0.1039	0.0239921	0	0
0.104	0.0239921	0	0
0.1041	0.0239921	0	0
0.1042	0.0239921	0	0
0.1043	0.0239921	0	0
0.1044	0.0239921	0	0
0.1045	0.0239921	0	0
0.1046	0.0239921	0	0
0.1047	0.0239921	0	0
0.1048	0.0239921	0	0
0.1049	0.0239921	0	0
0.105	0.0239921	0	0
0.1051	0.0239921	0	0
0.1052	0.0239922	0	0
0.1053	0.0239922	0	0
0.1054	0.0239922	0	0
0.1055	0.0239922	0	0
0.1056	0.0239922	0	0
0.1057	0.0239922	0	0
0.1058	0.0239922	0	0
0.1059	0.0239922	0	0
0.106	0.0239922	0	0
0.1061	0.0239922	0	0
0.1062	0.0239922	0	0
0.1063	0.0239922	0	0
0.1064	0.0239922	0	0
0.1065	0.0239922	0	0
0.1066	0.0239922	0	0
0.1067	0.0239922	0	0
0.1068	0.0239923	0	0
0.1069	0.0239923	0	0
0.107	0.0239923	0	0
0.1071	0.0239923	0	0
0.1072	0.0239923	0	0
0.1073	0.0239923	0	0
0.1074	0.0239923	0	0
0.1075	0.0239923	0	0
0.1076	0.0239923	0	0
0.1077	0.0239923	0	0
0.1078	0.0239923	0	0
0.1079	0.0239923	0	0
0.108	0.0239923	0	0
0.1081	0.0239923	0	0
0.1082	0.0239923	0	0
0.1083	0.0239923	0	0
0.1084	0.0239923	0	0
0.1085	0.0239923	0	0
0.1086	0.0239923	0	0
0.1087	0.0239923	0	0
0.1088	0.0239924	0	0
0.1089	0.0239924	0	0
0.109	0.0239924	0	0
0.1091	0.0239924	0	0
0.1092	0.0239924	0	0
0.1093	0.0239924	0	0
0.1094	0.0239924	0	0
0.1095	0.0239924	0	0
0.1096	0.0239924	0	0
0.1097	0.0239924	0	0
0.1098	0.0239924	0	0
0.1099	0.0239924	0	0
0.11	0.0239924	0	0
0.1101	0.0239924	0	0
0.1102	0.0239924	0	0
0.1103	0.0239924	0	0
0.1104	0.0239924	0	0
0.1105	0.0239924	0	0
0.1106	0.0239924	0	0
0.1107	0.0239924	0	0
0.1108	0.0239924	0	0
0.1109	0.0239924	0	0
0.111	0.0239924	0	0
0.1111	0.0239924	0	0
0.1112	0.0239924	0	0
0.1113	0.0239925	0	0
0.1114	0.0239925	0	0
0.1115	0.0239925	0	0
0.1116	0.0239925	0	0
0.1117	0.0239925	0	0
0.1118	0.0239925	0	0
0.1119	0.0239925	0	0
0.112	0.0239925	0	0
0.1121	0.0239925	0	0
0.1122	0.0239925	0	0
0.1123	0.0239925	0	0
0.1124	0.0239925	0	0
0.1125	0.0239925	0	0
0.1126	0.0239925	0	0
0.1127	0.0239925	0	0
0.1128	0.0239925	0	0
0.1129	0.0239925	0	0
0.113	0.0239925	0	0
0.1131	0.0239925	0	0
0.1132	0.0239925	0	0
0.1133	0.0239925	0	0
0.1134	0.0239925	0	0
0.1135	0.0239925	0	0
0.1136	0.0239925	0	0
0.1137	0.0239925	0	0
0.1138	0.0239925	0	0
0.1139	0.0239925	0	0
0.114	0.0239925	0	0
0.1141	0.0239925	0	0
0.1142	0.0239925	0	0
0.1143	0.0239925	0	0
0.1144	0.0239925	0	0
0.1145	0.0239925	0	0
0.1146	0.0239925	0	0
0.1147	0.0239926	0	0
0.1148	0.0239926	0	0
0.1149	0.0239926	0	0
0.115	0.0239926	0	0
0.1151	0.0239926	0	0
0.1152	0.0239926	0	0
0.1153	0.0239926	0	0
0.1154	0.0239926	0	0
0.1155	0.0239926	0	0
0.1156	0.0239926	0	0
0.1157	0.0239926	0	0
0.1158	0.0239926	0	0
0.1159	0.0239926	0	0
0.116	0.0239926	0	0
0.1161	0.0239926	0	0
0.1162	0.0239926	0	0
0.1163	0.0239926	0	0
0.1164	0.0239926	0	0
0.1165	0.0239926	0	0
0.1166	0.0239926	0	0
0.1167	0.0239926	0	0
0.1168	0.0239926	0	0
0.1169	0.0239926	0	0
0.117	0.0239926	0	0
0.1171	0.0239926	0	0
0.1172	0.0239926	0	0
0.1173	0.0239926	0	0
0.1174	0.0239926	0	0
0.1175	0.0239926	0	0
0.1176	0.0239926	0	0
0.1177	0.0239926	0	0
0.1178	0.0239926	0	0
0.1179	0.0239926	0	0
0.118	0.0239926	0	0
0.1181	0.0239926	0	0
0.1182	0.0239926	0	0
0.1183	0.0239926	0	0
0.1184	0.0239926	0	0
0.1185	0.0239926	0	0
0.1186	0.0239926	0	0
0.1187	0.0239926	0	0
0.1188	0.0239926	0	0
0.1189	0.0239926	0	0
0.119	0.0239926	0	0
0.1191	0.0239926	0	0
0.1192	0.0239926	0	0
0.1193	0.0239926	0	0
0.1194	0.0239926	0	0
0.1195	0.0239926	0	0
0.1196	0.0239926	0	0
0.1197	0.0239927	0	0
0.1198	0.0239927	0	0
0.1199	0.0239927	0	0
0.12	0.0239927	0	0
0.1201	0.0239927	0	0
0.1202	0.0239927	0	0
0.1203	0.0239927	0	0
0.1204	0.0239927	0	0
0.1205	0.0239927	0	0
0.1206	0.0239927	0	0
0.1207	0.0239927	0	0
0.1208	0.0239927	0	0
0.1209	0.0239927	0	0
0.121	0.0239927	0	0
0.1211	0.0239927	0	0
0.1212	0.0239927	0	0
0.1213	0.0239927	0	0
0.1214	0.0239927	0	0
0.1215	0.0239927	0	0
0.1216	0.0239927	0	0
0.1217	0.0239927	0	0
0.1218	0.0239927	0	0
0.1219	0.0239927	0	0
0.122	0.0239927	0	0
0.1221	0.0239927	0	0
0.1222	0.0239927	0	0
0.1223	0.0239927	0	0
0.1224	0.0239927	0	0
0.1225	0.0239927	0	0
0.1226	0.0239927	0	0
0.1227	0.0239927	0	0
0.1228	0.0239927	0	0
0.1229	0.0239927	0	0
0.123	0.0239927	0	0
0.1231	0.0239927	0	0
0.1232	0.0239927	0	0
0.1233	0.0239927	0	0
0.1234	0.0239927	0	0
0.1235	0.0239927	0	0
0.1236	0.0239927	0	0
0.1237	0.0239927	0	0
0.1238	0.0239927	0	0
0.1239	0.0239927	0	0
0.124	0.0239927	0	0
0.1241	0.0239927	0	0
0.1242	0.0239927	0	0
0.1243	0.0239927	0	0
0.1244	0.0239927	0	0
0.1245	0.0239927	0	0
0.1246	0.0239927	0	0
0.1247	0.0239927	0	0
0.1248	0.0239927	0	0
0.1249	0.0239927	0	0
0.125	0.0239927	0	0
0.1251	0.0239927	0	0
0.1252	0.0239927	0	0
0.1253	0.0239927	0	0
0.1254	0.0239927	0	0
0.1255	0.0239927	0	0
0.1256	0.0239927	0	0
0.1257	0.0239927	0	0
0.1258	0.0239927	0	0
0.1259	0.0239927	0	0
0.126	0.0239927	0	0
0.1261	0.0239927	0	0
0.1262	0.0239927	0	0
0.1263	0.0239927	0	0
0.1264	0.0239927	0	0
0.1265	0.0239927	0	0
0.1266	0.0239927	0	0
0.1267	0.0239927	0	0
0.1268	0.0239927	0	0
0.1269	0.0239927	0	0
0.127	0.0239927	0	0
0.1271	0.0239927	0	0
0.1272	0.0239927	0	0
0.1273	0.0239927	0	0
0.1274	0.0239927	0	0
0.1275	0.0239927	0	0
0.1276	0.0239927	0	0
0.1277	0.0239927	0	0
0.1278	0.0239927	0	0
0.1279	0.0239927	0	0
0.128	0.0239927	0	0
0.1281	0.0239927	0	0
0.1282	0.0239927	0	0
0.1283	0.0239927	0	0
0.1284	0.0239927	0	0
0.1285	0.0239927	0	0
0.1286	0.0239927	0	0
0.1287	0.0239927	0	0
0.1288	0.0239927	0	0
0.1289	0.0239927	0	0
0.129	0.0239927	0	0
0.1291	0.0239927	0	0
0.1292	0.0239927	0	0
0.1293	0.0239927	0	0
0.1294	0.0239927	0	0
0.1295	0.0239927	0	0
0.1296	0.0239927	0	0
0.1297	0.0239927	0	0
0.1298	0.0239927	0	0
0.1299	0.0239927	0	0
0.13	0.0239927	0	0
0.1301	0.0239927	0	0
0.1302	0.0239927	0	0
0.1303	0.0239927	0	0
0.1304	0.0239928	0	0
0.1305	0.0239928	0	0
0.1306	0.0239928	0	0
0.1307	0.0239928	0	0
0.1308	0.0239928	0	0
0.1309	0.0239928	0	0
0.131	0.0239928	0	0
0.1311	0.0239928	0	0
0.1312	0.0239928	0	0
0.1313	0.0239928	0	0
0.1314	0.0239928	0	0
0.1315	0.0239928	0	0
0.1316	0.0239928	0	0
0.1317	0.0239928	0	0
0.1318	0.0239928	0	0
0.1319	0.0239928	0	0
0.132	0.0239928	0	0
0.1321	0.0239928	0	0
0.1322	0.0239928	0	0
0.1323	0.0239928	0	0
0.1324	0.0239928	0	0
0.1325	0.0239928	0	0
0.1326	0.0239928	0	0
0.1327	0.0239928	0	0
0.1328	0.0239928	0	0
0.1329	0.0239928	0	0
0.133	0.0239928	0	0
0.1331	0.0239928	0	0
0.1332	0.0239928	0	0
0.1333	0.0239928	0	0
0.1334	0.0239928	0	0
0.1335	0.0239928	0	0
0.1336	0.0239928	0	0
0.1337	0.0239928	0	0
0.1338	0.0239928	0	0
0.1339	0.0239928	0	0
0.134	0.0239928	0	0
0.1341	0.0239928	0	0
0.1342	0.0239928	0	0
0.1343	0.0239928	0	0
0.1344	0.0239928	0	0
0.1345	0.0239928	0	0
0.1346	0.0239928	0	0
0.1347	0.0239928	0	0
0.1348	0.0239928	0	0
0.1349	0.0239928	0	0
0.135	0.0239928	0	0
0.1351	0.0239928	0	0
0.1352	0.0239928	0	0
0.1353	0.0239928	0	0
0.1354	0.0239928	0	0
0.1355	0.0239928	0	0
0.1356	0.0239928	0	0
0.1357	0.0239928	0	0
0.1358	0.0239928	0	0
0.1359	0.0239928	0	0
0.136	0.0239928	0	0
0.1361	0.0239928	0	0
0.1362	0.0239928	0	0
0.1363	0.0239928	0	0
0.1364	0.0239928	0	0
0.1365	0.0239928	0	0
0.1366	0.0239928	0	0
0.1367	0.0239928	0	0
0.1368	0.0239928	0	0
0.1369	0.0239928	0	0
0.137	0.0239928	0	0
0.1371	0.0239928	0	0
0.1372	0.0239928	0	0
0.1373	0.0239928	0	0
0.1374	0.0239928	0	0
0.1375	0.0239928	0	0
0.1376	0.0239928	0	0
0.1377	0.0239928	0	0
0.1378	0.0239928	0	0
0.1379	0.0239928	0	0
0.138	0.0239928	0	0
0.1381	0.0239928	0	0
0.1382	0.0239928	0	0
0.1383	0.0239928	0	0
0.1384	0.0239928	0	0
0.1385	0.0239928	0	0
0.1386	0.0239928	0	0
0.1387	0.0239928	0	0
0.1388	0.0239928	0	0
0.1389	0.0239928	0	0
0.139	0.0239928	0	0
0.1391	0.0239928	0	0
0.1392	0.0239928	0	0
0.1393	0.0239928	0	0
0.1394	0.0239928	0	0
0.1395	0.0239928	0	0
0.1396	0.0239928	0	0
0.1397	0.0239928	0	0
0.1398	0.0239928	0	0
0.1399	0.0239928	0	0
0.14	0.0239928	0	0
0.1401	0.0239928	0	0
0.1402	0.0239928	0	0
0.1403	0.0239928	0	0
0.1404	0.0239928	0	0
0.1405	0.0239928	0	0
0.1406	0.0239928	0	0
0.1407	0.0239928	0	0
0.1408	0.0239928	0	0
0.1409	0.0239928	0	0
0.141	0.0239928	0	0
0.1411	0.0239928	0	0
0.1412	0.0239928	0	0
0.1413	0.0239928	0	0
0.1414	0.0239928	0	0
0.1415	0.0239928	0	0
0.1416	0.0239928	0	0
0.1417	0.0239928	0	0
0.1418	0.0239928	0	0
0.1419	0.0239928	0	0
0.142	0.0239928	0	0
0.1421	0.0239928	0	0
0.1422	0.0239928	0	0
0.1423	0.0239928	0	0
0.1424	0.0239928	0	0
0.1425	0.0239928	0	0
0.1426	0.0239928	0	0
0.1427	0.0239928	0	0
0.1428	0.0239928	0	0
0.1429	0.0239928	0	0
0.143	0.0239928	0	0
0.1431	0.0239928	0	0
0.1432	0.0239928	0	0
0.1433	0.0239928	0	0
0.1434	0.0239928	0	0
0.1435	0.0239928	0	0
0.1436	0.0239928	0	0
0.1437	0.0239928	0	0
0.1438	0.0239928	0	0
0.1439	0.0239928	0	0
0.144	0.0239928	0	0
0.1441	0.0239928	0	0
0.1442	0.0239928	0	0
0.1443	0.0239928	0	0
0.1444	0.0239928	0	0
0.1445	0.0239928	0	0
0.1446	0.0239928	0	0
0.1447	0.0239928	0	0
0.1448	0.0239928	0	0
0.1449	0.0239928	0	0
0.145	0.0239928	0	0
0.1451	0.0239928	0	0
0.1452	0.0239928	0	0
0.1453	0.0239928	0	0
0.1454	0.0239928	0	0
0.1455	0.0239928	0	0
0.1456	0.0239928	0	0
0.1457	0.0239928	0	0
0.1458	0.0239928	0	0
0.1459	0.0239928	0	0
0.146	0.0239928	0	0
0.1461	0.0239928	0	0
0.1462	0.0239928	0	0
0.1463	0.0239928	0	0
0.1464	0.0239928	0	0
0.1465	0.0239928	0	0
0.1466	0.0239928	0	0
0.1467	0.0239928	0	0
0.1468	0.0239928	0	0
0.1469	0.0239928	0	0
0.147	0.0239928	0	0
0.1471	0.0239928	0	0
0.1472	0.0239928	0	0
0.1473	0.0239928	0	0
0.1474	0.0239928	0	0
0.1475	0.0239928	0	0
0.1476	0.0239928	0	0
0.1477	0.0239928	0	0
0.1478	0.0239928	0	0
0.1479	0.0239928	0	0
0.148	0.0239928	0	0
0.1481	0.0239928	0	0
0.1482	0.0239928	0	0
0.1483	0.0239928	0	0
0.1484	0.0239928	0	0
0.1485	0.0239928	0	0
0.1486	0.0239928	0	0
0.1487	0.0239928	0	0
0.1488	0.0239928	0	0
0.1489	0.0239928	0	0
0.149	0.0239928	0	0
0.1491	0.0239928	0	0
0.1492	0.0239928	0	0
0.1493	0.0239928	0	0
0.1494	0.0239928	0	0
0.1495	0.0239928	0	0
0.1496	0.0239928	0	0
0.1497	0.0239928	0	0
0.1498	0.0239928	0	0
0.1499	0.0239928	0	0
0.15	0.0239928	0	0
0.1501	0.0239928	0	0
0.1502	0.0239928	0	0
0.1503	0.0239928	0	0
0.1504	0.0239928	0	0
0.1505	0.0239928	0	0
0.1506	0.0239928	0	0
0.1507	0.0239928	0	0
0.1508	0.0239928	0	0
0.1509	0.0239928	0	0
0.151	0.0239928	0	0
0.1511	0.0239928	0	0
0.1512	0.0239928	0	0
0.1513	0.0239928	0	0
0.1514	0.0239928	0	0
0.1515	0.0239928	0	0
0.1516	0.0239928	0	0
0.1517	0.0239928	0	0
0.1518	0.0239928	0	0
0.1519	0.0239928	0	0
0.152	0.0239928	0	0
0.1521	0.0239928	0	0
0.1522	0.0239928	0	0
0.1523	0.0239928	0	0
0.1524	0.0239928	0	0
0.1525	0.0239928	0	0
0.1526	0.0239928	0	0
0.1527	0.0239928	0	0
0.1528	0.0239928	0	0
0.1529	0.0239928	0	0
0.153	0.0239928	0	0
0.1531	0.0239928	0	0
0.1532	0.0239928	0	0
0.1533	0.0239928	0	0
0.1534	0.0239928	0	0
0.1535	0.0239928	0	0
0.1536	0.0239928	0	0
0.1537	0.0239928	0	0
0.1538	0.0239928	0	0
0.1539	0.0239928	0	0
0.154	0.0239928	0	0
0.1541	0.0239928	0	0
0.1542	0.0239928	0	0
0.1543	0.0239928	0	0
0.1544	0.0239928	0	0
0.1545	0.0239928	0	0
0.1546	0.0239928	0	0
0.1547	0.0239928	0	0
0.1548	0.0239928	0	0
0.1549	0.0239928	0	0
0.155	0.0239928	0	0
0.1551	0.0239928	0	0
0.1552	0.0239928	0	0
0.1553	0.0239928	0	0
0.1554	0.0239928	0	0
0.1555	0.0239928	0	0
0.1556	0.0239928	0	0
0.1557	0.0239928	0	0
0.1558	0.0239928	0	0
0.1559	0.0239928	0	0
0.156	0.0239928	0	0
0.1561	0.0239928	0	0
0.1562	0.0239928	0	0
0.1563	0.0239928	0	0
0.1564	0.0239928	0	0
0.1565	0.0239928	0	0
0.1566	0.0239928	0	0
0.1567	0.0239928	0	0
0.1568	0.0239928	0	0
0.1569	0.0239928	0	0
0.157	0.0239928	0	0
0.1571	0.0239928	0	0
0.1572	0.0239928	0	0
0.1573	0.0239928	0	0
0.1574	0.0239928	0	0
0.1575	0.0239928	0	0
0.1576	0.0239928	0	0
0.1577	0.0239928	0	0
0.1578	0.0239928	0	0
0.1579	0.0239928	0	0
0.158	0.0239928	0	0
0.1581	0.0239928	0	0
0.1582	0.0239928	0	0
0.1583	0.0239928	0	0
0.1584	0.0239928	0	0
0.1585	0.0239928	0	0
0.1586	0.0239928	0	0
0.1587	0.0239928	0	0
0.1588	0.0239928	0	0
0.1589	0.0239928	0	0
0.159	0.0239928	0	0
0.1591	0.0239928	0	0
0.1592	0.0239928	0	0
0.1593	0.0239928	0	0
0.1594	0.0239928	0	0
0.1595	0.0239928	0	0
0.1596	0.0239928	0	0
0.1597	0.0239928	0	0
0.1598	0.0239928	0	0
0.1599	0.0239928	0	0
0.16	0.0239928	0	0
0.1601	0.0239928	0	0
0.1602	0.0239928	0	0
0.1603	0.0239928	0	0
0.1604	0.0239928	0	0
0.1605	0.0239928	0	0
0.1606	0.0239928	0	0
0.1607	0.0239928	0	0
0.1608	0.0239928	0	0
0.1609	0.0239928	0	0
0.161	0.0239928	0	0
0.1611	0.0239928	0	0
0.1612	0.0239928	0	0
0.1613	0.0239928	0	0
0.1614	0.0239928	0	0
0.1615	0.0239928	0	0
0.1616	0.0239928	0	0
0.1617	0.0239928	0	0
0.1618	0.0239928	0	0
0.1619	0.0239928	0	0
0.162	0.0239928	0	0
0.1621	0.0239928	0	0
0.1622	0.0239928	0	0
0.1623	0.0239928	0	0
0.1624	0.0239928	0	0
0.1625	0.0239928	0	0
0.1626	0.0239928	0	0
0.1627	0.0239928	0	0
0.1628	0.0239928	0	0
0.1629	0.0239928	0	0
0.163	0.0239928	0	0
0.1631	0.0239928	0	0
0.1632	0.0239928	0	0
0.1633	0.0239928	0	0
0.1634	0.0239928	0	0
0.1635	0.0239928	0	0
0.1636	0.0239928	0	0
0.1637	0.0239928	0	0
0.1638	0.0239928	0	0
0.1639	0.0239928	0	0
0.164	0.0239928	0	0
0.1641	0.0239928	0	0
0.1642	0.0239928	0	0
0.1643	0.0239928	0	0
0.1644	0.0239928	0	0
0.1645	0.0239928	0	0
0.1646	0.0239928	0	0
0.1647	0.0239928	0	0
0.1648	0.0239928	0	0
0.1649	0.0239928	0	0
0.165	0.0239928	0	0
0.1651	0.0239928	0	0
0.1652	0.0239928	0	0
0.1653	0.0239928	0	0
0.1654	0.0239928	0	0
0.1655	0.0239928	0	0
0.1656	0.0239928	0	0
0.1657	0.0239928	0	0
0.1658	0.0239928	0	0
0.1659	0.0239928	0	0
0.166	0.0239928	0	0
0.1661	0.0239928	0	0
0.1662	0.0239928	0	0
0.1663	0.0239928	0	0
0.1664	0.0239928	0	0
0.1665	0.0239928	0	0
0.1666	0.0239928	0	0
0.1667	0.0239928	0	0
0.1668	0.0239928	0	0
0.1669	0.0239928	0	0
0.167	0.0239928	0	0
0.1671	0.0239928	0	0
0.1672	0.0239928	0	0
0.1673	0.0239928	0	0
0.1674	0.0239928	0	0
0.1675	0.0239928	0	0
0.1676	0.0239928	0	0
0.1677	0.0239928	0	0
0.1678	0.0239928	0	0
0.1679	0.0239928	0	0
0.168	0.0239928	0	0
0.1681	0.0239928	0	0
0.1682	0.0239928	0	0
0.1683	0.0239928	0	0
0.1684	0.0239928	0	0
0.1685	0.0239928	0	0
0.1686	0.0239928	0	0
0.1687	0.0239928	0	0
0.1688	0.0239928	0	0
0.1689	0.0239928	0	0
0.169	0.0239928	0	0
0.1691	0.0239928	0	0
0.1692	0.0239928	0	0
0.1693	0.0239928	0	0
0.1694	0.0239928	0	0
0.1695	0.0239928	0	0
0.1696	0.0239928	0	0
0.1697	0.0239928	0	0
0.1698	0.0239928	0	0
0.1699	0.0239928	0	0
0.17	0.0239928	0	0
0.1701	0.0239928	0	0
0.1702	0.0239928	0	0
0.1703	0.0239928	0	0
0.1704	0.0239928	0	0
0.1705	0.0239928	0	0
0.1706	0.0239928	0	0
0.1707	0.0239928	0	0
0.1708	0.0239928	0	0
0.1709	0.0239928	0	0
0.171	0.0239928	0	0
0.1711	0.0239928	0	0
0.1712	0.0239928	0	0
0.1713	0.0239928	0	0
0.1714	0.0239928	0	0
0.1715	0.0239928	0	0
0.1716	0.0239928	0	0
0.1717	0.0239928	0	0
0.1718	0.0239928	0	0
0.1719	0.0239928	0	0
0.172	0.0239928	0	0
0.1721	0.0239928	0	0
0.1722	0.0239928	0	0
0.1723	0.0239928	0	0
0.1724	0.0239928	0	0
0.1725	0.0239928	0	0
0.1726	0.0239928	0	0
0.1727	0.0239928	0	0
0.1728	0.0239928	0	0
0.1729	0.0239928	0	0
0.173	0.0239928	0	0
0.1731	0.0239928	0	0
0.1732	0.0239928	0	0
0.1733	0.0239928	0	0
0.1734	0.0239928	0	0
0.1735	0.0239928	0	0
0.1736	0.0239928	0	0
0.1737	0.0239928	0	0
0.1738	0.0239928	0	0
0.1739	0.0239928	0	0
0.174	0.0239928	0	0
0.1741	0.0239928	0	0
0.1742	0.0239928	0	0
0.1743	0.0239928	0	0
0.1744	0.0239928	0	0
0.1745	0.0239928	0	0
0.1746	0.0239928	0	0
0.1747	0.0239928	0	0
0.1748	0.0239928	0	0
0.1749	0.0239928	0	0
0.175	0.0239928	0	0
0.1751	0.0239928	0	0
0.1752	0.0239928	0	0
0.1753	0.0239928	0	0
0.1754	0.0239928	0	0
0.1755	0.0239928	0	0
0.1756	0.0239928	0	0
0.1757	0.0239928	0	0
0.1758	0.0239928	0	0
0.1759	0.0239928	0	0
0.176	0.0239928	0	0
0.1761	0.0239928	0	0
0.1762	0.0239928	0	0
0.1763	0.0239928	0	0
0.1764	0.0239928	0	0
0.1765	0.0239928	0	0
0.1766	0.0239928	0	0
0.1767	0.0239928	0	0
0.1768	0.0239928	0	0
0.1769	0.0239928	0	0
0.177	0.0239928	0	0
0.1771	0.0239928	0	0
0.1772	0.0239928	0	0
0.1773	0.0239928	0	0
0.1774	0.0239928	0	0
0.1775	0.0239928	0	0
0.1776	0.0239928	0	0
0.1777	0.0239928	0	0
0.1778	0.0239928	0	0
0.1779	0.0239928	0	0
0.178	0.0239928	0	0
0.1781	0.0239928	0	0
0.1782	0.0239928	0	0
0.1783	0.0239928	0	0
0.1784	0.0239928	0	0
0.1785	0.0239928	0	0
0.1786	0.0239928	0	0
0.1787	0.0239928	0	0
0.1788	0.0239928	0	0
0.1789	0.0239928	0	0
0.179	0.0239928	0	0
0.1791	0.0239928	0	0
0.1792	0.0239928	0	0
0.1793	0.0239928	0	0
0.1794	0.0239928	0	0
0.1795	0.0239928	0	0
0.1796	0.0239928	0	0
0.1797	0.0239928	0	0
0.1798	0.0239928	0	0
0.1799	0.0239928	0	0
0.18	0.0239928	0	0
0.1801	0.0239928	0	0
0.1802	0.0239928	0	0
0.1803	0.0239928	0	0
0.1804	0.0239928	0	0
0.1805	0.0239928	0	0
0.1806	0.0239928	0	0
0.1807	0.0239928	0	0
0.1808	0.0239928	0	0
0.1809	0.0239928	0	0
0.181	0.0239928	0	0
0.1811	0.0239928	0	0
0.1812	0.0239928	0	0
0.1813	0.0239928	0	0
0.1814	0.0239928	0	0
0.1815	0.0239928	0	0
0.1816	0.0239928	0	0
0.1817	0.0239928	0	0
0.1818	0.0239928	0	0
0.1819	0.0239928	0	0
0.182	0.0239928	0	0
0.1821	0.0239928	0	0
0.1822	0.0239928	0	0
0.1823	0.0239928	0	0
0.1824	0.0239928	0	0
0.1825	0.0239928	0	0
0.1826	0.0239928	0	0
0.1827	0.0239928	0	0
0.1828	0.0239928	0	0
0.1829	0.0239928	0	0
0.183	0.0239928	0	0
0.1831	0.0239928	0	0
0.1832	0.0239928	0	0
0.1833	0.0239928	0	0
0.1834	0.0239928	0	0
0.1835	0.0239928	0	0
0.1836	0.0239928	0	0
0.1837	0.0239928	0	0
0.1838	0.0239928	0	0
0.1839	0.0239928	0	0
0.184	0.0239928	0	0
0.1841	0.0239928	0	0
0.1842	0.0239928	0	0
0.1843	0.0239928	0	0
0.1844	0.0239928	0	0
0.1845	0.0239928	0	0
0.1846	0.0239928	0	0
0.1847	0.0239928	0	0
0.1848	0.0239928	0	0
0.1849	0.0239928	0	0
0.185	0.0239928	0	0
0.1851	0.0239928	0	0
0.1852	0.0239928	0	0
0.1853	0.0239928	0	0
0.1854	0.0239928	0	0
0.1855	0.0239928	0	0
0.1856	0.0239928	0	0
0.1857	0.0239928	0	0
0.1858	0.0239928	0	0
0.1859	0.0239928	0	0
0.186	0.0239928	0	0
0.1861	0.0239928	0	0
0.1862	0.0239928	0	0
0.1863	0.0239928	0	0
0.1864	0.0239928	0	0
0.1865	0.0239928	0	0
0.1866	0.0239928	0	0
0.1867	0.0239928	0	0
0.1868	0.0239928	0	0
0.1869	0.0239928	0	0
0.187	0.0239928	0	0
0.1871	0.0239928	0	0
0.1872	0.0239928	0	0
0.1873	0.0239928	0	0
0.1874	0.0239928	0	0
0.1875	0.0239928	0	0
0.1876	0.0239928	0	0
0.1877	0.0239928	0	0
0.1878	0.0239928	0	0
0.1879	0.0239928	0	0
0.188	0.0239928	0	0
0.1881	0.0239928	0	0
0.1882	0.0239928	0	0
0.1883	0.0239928	0	0
0.1884	0.0239928	0	0
0.1885	0.0239928	0	0
0.1886	0.0239928	0	0
0.1887	0.0239928	0	0
0.1888	0.0239928	0	0
0.1889	0.0239928	0	0
0.189	0.0239928	0	0
0.1891	0.0239928	0	0
0.1892	0.0239928	0	0
0.1893	0.0239928	0	0
0.1894	0.0239928	0	0
0.1895	0.0239928	0	0
0.1896	0.0239928	0	0
0.1897	0.0239928	0	0
0.1898	0.0239928	0	0
0.1899	0.0239928	0	0
0.19	0.0239928	0	0
0.1901	0.0239928	0	0
0.1902	0.0239928	0	0
0.1903	0.0239928	0	0
0.1904	0.0239928	0	0
0.1905	0.0239928	0	0
0.1906	0.0239928	0	0
0.1907	0.0239928	0	0
0.1908	0.0239928	0	0
0.1909	0.0239928	0	0
0.191	0.0239928	0	0
0.1911	0.0239928	0	0
0.1912	0.0239928	0	0
0.1913	0.0239928	0	0
0.1914	0.0239928	0	0
0.1915	0.0239928	0	0
0.1916	0.0239928	0	0
0.1917	0.0239928	0	0
0.1918	0.0239928	0	0
0.1919	0.0239928	0	0
0.192	0.0239928	0	0
0.1921	0.0239928	0	0
0.1922	0.0239928	0	0
0.1923	0.0239928	0	0
0.1924	0.0239928	0	0
0.1925	0.0239928	0	0
0.1926	0.0239928	0	0
0.1927	0.0239928	0	0
0.1928	0.0239928	0	0
0.1929	0.0239928	0	0
0.193	0.0239928	0	0
0.1931	0.0239928	0	0
0.1932	0.0239928	0	0
0.1933	0.0239928	0	0
0.1934	0.0239928	0	0
0.1935	0.0239928	0	0
0.1936	0.0239928	0	0
0.1937	0.0239928	0	0
0.1938	0.0239928	0	0
0.1939	0.0239928	0	0
0.194	0.0239928	0	0
0.1941	0.0239928	0	0
0.1942	0.0239928	0	0
0.1943	0.0239928	0	0
0.1944	0.0239928	0	0
0.1945	0.0239928	0	0
0.1946	0.0239928	0	0
0.1947	0.0239928	0	0
0.1948	0.0239928	0	0
0.1949	0.0239928	0	0
0.195	0.0239928	0	0
0.1951	0.0239928	0	0
0.1952	0.0239928	0	0
0.1953	0.0239928	0	0
0.1954	0.0239928	0	0
0.1955	0.0239928	0	0
0.1956	0.0239928	0	0
0.1957	0.0239928	0	0
0.1958	0.0239928	0	0
0.1959	0.0239928	0	0
0.196	0.0239928	0	0
0.1961	0.0239928	0	0
0.1962	0.0239928	0	0
0.1963	0.0239928	0	0
0.1964	0.0239928	0	0
0.1965	0.0239928	0	0
0.1966	0.0239928	0	0
0.1967	0.0239928	0	0
0.1968	0.0239928	0	0
0.1969	0.0239928	0	0
0.197	0.0239928	0	0
0.1971	0.0239928	0	0
0.1972	0.0239928	0	0
0.1973	0.0239928	0	0
0.1974	0.0239928	0	0
0.1975	0.0239928	0	0
0.1976	0.0239928	0	0
0.1977	0.0239928	0	0
0.1978	0.0239928	0	0
0.1979	0.0239928	0	0
0.198	0.0239928	0	0
0.1981	0.0239928	0	0
0.1982	0.0239928	0	0
0.1983	0.0239928	0	0
0.1984	0.0239928	0	0
0.1985	0.0239928	0	0
0.1986	0.0239928	0	0
0.1987	0.0239928	0	0
0.1988	0.0239928	0	0
0.1989	0.0239928	0	0
0.199	0.0239928	0	0
0.1991	0.0239928	0	0
0.1992	0.0239928	0	0
0.1993	0.0239928	0	0
0.1994	0.0239928	0	0
0.1995	0.0239928	0	0
0.1996	0.0239928	0	0
0.1997	0.0239928	0	0
0.1998	0.0239928	0	0
[truncated: 18,002 more rows]

## Sheet: Simulation  Case2
Time (s)	physical system (V)	mechanism model (V)	twin system (V)
0	0	0	0
0.0001	0.000238751	0	0
0.0002	0.000475168	0	0
0.0003	0.000709273	0	0
0.0004	0.000941088	0	0
0.0005	0.00117064	0	0
0.0006	0.00139794	0	0
0.0007	0.00162303	0	0
0.0008	0.00184591	0	0
0.0009	0.00206662	0	0
0.001	0.00228517	0	0
0.0011	0.00250158	0	0
0.0012	0.00271588	0	0
0.0013	0.00292809	0	0
0.0014	0.00313823	0	0
0.0015	0.00334632	0	0
0.0016	0.00355237	0	0
0.0017	0.00375642	0	0
0.0018	0.00395847	0	0
0.0019	0.00415856	0	0
0.002	0.00435669	0	0
0.0021	0.00455289	0	0
0.0022	0.00474718	0	0
0.0023	0.00493957	0	0
0.0024	0.00513009	0	0
0.0025	0.00531876	0	0
0.0026	0.00550558	0	0
0.0027	0.00569059	0	0
0.0028	0.0058738	0	0
0.0029	0.00605522	0	0
0.003	0.00623487	0	0
0.0031	0.00641278	0	0
0.0032	0.00658896	0	0
0.0033	0.00676342	0	0
0.0034	0.00693619	0	0
0.0035	0.00710728	0	0
0.0036	0.0072767	0	0
0.0037	0.00744448	0	0
0.0038	0.00761062	0	0
0.0039	0.00777516	0	0
0.004	0.00793809	0	0
0.0041	0.00809945	0	0
0.0042	0.00825923	0	0
0.0043	0.00841747	0	0
0.0044	0.00857417	0	0
0.0045	0.00872935	0	0
0.0046	0.00888303	0	0
0.0047	0.00903521	0	0
0.0048	0.00918592	0	0
0.0049	0.00933517	0	0
0.005	0.00948297	0	0
0.0051	0.00962934	0	0
0.0052	0.0097743	0	0
0.0053	0.00991785	0	0
0.0054	0.01006	0	0
0.0055	0.0102008	0	0
0.0056	0.0103402	0	0
0.0057	0.0104783	0	0
0.0058	0.010615	0	0
0.0059	0.0107504	0	0
0.006	0.0108846	0	0
0.0061	0.0110174	0	0
0.0062	0.0111489	0	0
0.0063	0.0112792	0	0
0.0064	0.0114082	0	0
0.0065	0.0115359	0	0
0.0066	0.0116624	0	0
0.0067	0.0117877	0	0
0.0068	0.0119118	0	0
0.0069	0.0120347	0	0
0.007	0.0121565	0	0
0.0071	0.012277	0	0
0.0072	0.0123964	0	0
0.0073	0.0125146	0	0
0.0074	0.0126317	0	0
0.0075	0.0127477	0	0
0.0076	0.0128625	0	0
0.0077	0.0129763	0	0
0.0078	0.0130889	0	0
0.0079	0.0132005	0	0
0.008	0.013311	0	0
0.0081	0.0134204	0	0
0.0082	0.0135288	0	0
0.0083	0.0136361	0	0
0.0084	0.0137425	0	0
0.0085	0.0138478	0	0
0.0086	0.013952	0	0
0.0087	0.0140553	0	0
0.0088	0.0141576	0	0
0.0089	0.0142589	0	0
0.009	0.0143593	0	0
0.0091	0.0144587	0	0
0.0092	0.0145571	0	0
0.0093	0.0146546	0	0
0.0094	0.0147511	0	0
0.0095	0.0148468	0	0
0.0096	0.0149415	0	0
0.0097	0.0150353	0	0
0.0098	0.0151282	0	0
0.0099	0.0152203	0	0
0.01	0.0153114	0	0
0.0101	0.0154017	0	0
0.0102	0.0154912	0	0
0.0103	0.0155797	0	0
0.0104	0.0156675	0	0
0.0105	0.0157544	0	0
0.0106	0.0158404	0	0
0.0107	0.0159257	0	0
0.0108	0.0160101	0	0
0.0109	0.0160937	0	0
0.011	0.0161766	0	0
0.0111	0.0162586	0	0
0.0112	0.0163399	0	0
0.0113	0.0164204	0	0
0.0114	0.0165002	0	0
0.0115	0.0165791	0	0
0.0116	0.0166574	0	0
0.0117	0.0167349	0	0
0.0118	0.0168116	0	0
0.0119	0.0168877	0	0
0.012	0.016963	0	0
0.0121	0.0170376	0	0
0.0122	0.0171115	0	0
0.0123	0.0171847	0	0
0.0124	0.0172572	0	0
0.0125	0.017329	0	0
0.0126	0.0174001	0	0
0.0127	0.0174706	0	0
0.0128	0.0175404	0	0
0.0129	0.0176096	0	0
0.013	0.0176781	0	0
0.0131	0.0177459	0	0
0.0132	0.0178131	0	0
0.0133	0.0178797	0	0
0.0134	0.0179457	0	0
0.0135	0.018011	0	0
0.0136	0.0180757	0	0
0.0137	0.0181399	0	0
0.0138	0.0182034	0	0
0.0139	0.0182663	0	0
0.014	0.0183286	0	0
0.0141	0.0183904	0	0
0.0142	0.0184516	0	0
0.0143	0.0185122	0	0
0.0144	0.0185722	0	0
0.0145	0.0186317	0	0
0.0146	0.0186906	0	0
0.0147	0.0187489	0	0
0.0148	0.0188068	0	0
0.0149	0.018864	0	0
0.015	0.0189208	0	0
0.0151	0.018977	0	0
0.0152	0.0190327	0	0
0.0153	0.0190879	0	0
0.0154	0.0191426	0	0
0.0155	0.0191967	0	0
0.0156	0.0192504	0	0
0.0157	0.0193035	0	0
0.0158	0.0193562	0	0
0.0159	0.0194084	0	0
0.016	0.0194601	0	0
0.0161	0.0195113	0	0
0.0162	0.019562	0	0
0.0163	0.0196123	0	0
0.0164	0.0196621	0	0
0.0165	0.0197115	0	0
0.0166	0.0197604	0	0
0.0167	0.0198088	0	0
0.0168	0.0198568	0	0
0.0169	0.0199044	0	0
0.017	0.0199515	0	0
0.0171	0.0199982	0	0
0.0172	0.0200444	0	0
0.0173	0.0200903	0	0
0.0174	0.0201357	0	0
0.0175	0.0201807	0	0
0.0176	0.0202253	0	0
0.0177	0.0202694	0	0
0.0178	0.0203132	0	0
0.0179	0.0203566	0	0
0.018	0.0203996	0	0
0.0181	0.0204422	0	0
0.0182	0.0204844	0	0
0.0183	0.0205262	0	0
0.0184	0.0205676	0	0
0.0185	0.0206087	0	0
0.0186	0.0206493	0	0
0.0187	0.0206897	0	0
0.0188	0.0207296	0	0
0.0189	0.0207692	0	0
0.019	0.0208084	0	0
0.0191	0.0208473	0	0
0.0192	0.0208858	0	0
0.0193	0.020924	0	0
0.0194	0.0209618	0	0
0.0195	0.0209993	0	0
0.0196	0.0210364	0	0
0.0197	0.0210733	0	0
0.0198	0.0211097	0	0
0.0199	0.0211459	0	0
0.02	0.0211817	0	0
0.0201	0.0212172	0	0
0.0202	0.0212524	0	0
0.0203	0.0212873	0	0
0.0204	0.0213219	0	0
0.0205	0.0213561	0	0
0.0206	0.0213901	0	0
0.0207	0.0214237	0	0
0.0208	0.0214571	0	0
0.0209	0.0214901	0	0
0.021	0.0215229	0	0
0.0211	0.0215554	0	0
0.0212	0.0215875	0	0
0.0213	0.0216194	0	0
0.0214	0.021651	0	0
0.0215	0.0216824	0	0
0.0216	0.0217134	0	0
0.0217	0.0217442	0	0
0.0218	0.0217747	0	0
0.0219	0.0218049	0	0
0.022	0.0218349	0	0
0.0221	0.0218646	0	0
0.0222	0.0218941	0	0
0.0223	0.0219233	0	0
0.0224	0.0219522	0	0
0.0225	0.0219809	0	0
0.0226	0.0220093	0	0
0.0227	0.0220375	0	0
0.0228	0.0220654	0	0
0.0229	0.0220931	0	0
0.023	0.0221206	0	0
0.0231	0.0221478	0	0
0.0232	0.0221747	0	0
0.0233	0.0222015	0	0
0.0234	0.022228	0	0
0.0235	0.0222543	0	0
0.0236	0.0222803	0	0
0.0237	0.0223062	0	0
0.0238	0.0223318	0	0
0.0239	0.0223572	0	0
0.024	0.0223823	0	0
0.0241	0.0224073	0	0
0.0242	0.022432	0	0
0.0243	0.0224565	0	0
0.0244	0.0224808	0	0
0.0245	0.0225049	0	0
0.0246	0.0225288	0	0
0.0247	0.0225525	0	0
0.0248	0.022576	0	0
0.0249	0.0225993	0	0
0.025	0.0226224	0	0
0.0251	0.0226453	0	0
0.0252	0.022668	0	0
0.0253	0.0226906	0	0
0.0254	0.0227129	0	0
0.0255	0.022735	0	0
0.0256	0.022757	0	0
0.0257	0.0227787	0	0
0.0258	0.0228003	0	0
0.0259	0.0228217	0	0
0.026	0.022843	0	0
0.0261	0.022864	0	0
0.0262	0.0228849	0	0
0.0263	0.0229056	0	0
0.0264	0.0229261	0	0
0.0265	0.0229464	0	0
0.0266	0.0229666	0	0
0.0267	0.0229866	0	0
0.0268	0.0230065	0	0
0.0269	0.0230262	0	0
0.027	0.0230457	0	0
0.0271	0.0230651	0	0
0.0272	0.0230843	0	0
0.0273	0.0231033	0	0
0.0274	0.0231222	0	0
0.0275	0.023141	0	0
0.0276	0.0231595	0	0
0.0277	0.023178	0	0
0.0278	0.0231963	0	0
0.0279	0.0232144	0	0
0.028	0.0232324	0	0
0.0281	0.0232502	0	0
0.0282	0.0232679	0	0
0.0283	0.0232855	0	0
0.0284	0.0233029	0	0
0.0285	0.0233202	0	0
0.0286	0.0233373	0	0
0.0287	0.0233543	0	0
0.0288	0.0233712	0	0
0.0289	0.0233879	0	0
0.029	0.0234045	0	0
0.0291	0.0234209	0	0
0.0292	0.0234373	0	0
0.0293	0.0234535	0	0
0.0294	0.0234695	0	0
0.0295	0.0234855	0	0
0.0296	0.0235013	0	0
0.0297	0.023517	0	0
0.0298	0.0235326	0	0
0.0299	0.023548	0	0
0.03	0.0235633	0	0
0.0301	0.0235786	0	0
0.0302	0.0235936	0	0
0.0303	0.0236086	0	0
0.0304	0.0236235	0	0
0.0305	0.0236382	0	0
0.0306	0.0236528	0	0
0.0307	0.0236674	0	0
0.0308	0.0236818	0	0
0.0309	0.0236961	0	0
0.031	0.0237102	0	0
0.0311	0.0237243	0	0
0.0312	0.0237383	0	0
0.0313	0.0237521	0	0
0.0314	0.0237659	0	0
0.0315	0.0237796	0	0
0.0316	0.0237931	0	0
0.0317	0.0238065	0	0
0.0318	0.0238199	0	0
0.0319	0.0238331	0	0
0.032	0.0238463	0	0
0.0321	0.0238593	0	0
0.0322	0.0238723	0	0
0.0323	0.0238851	0	0
0.0324	0.0238979	0	0
0.0325	0.0239105	0	0
0.0326	0.0239231	0	0
0.0327	0.0239356	0	0
0.0328	0.023948	0	0
0.0329	0.0239603	0	0
0.033	0.0239725	0	0
0.0331	0.0239846	0	0
0.0332	0.0239966	0	0
0.0333	0.0240085	0	0
0.0334	0.0240204	0	0
0.0335	0.0240322	0	0
0.0336	0.0240438	0	0
0.0337	0.0240554	0	0
0.0338	0.024067	0	0
0.0339	0.0240784	0	0
0.034	0.0240897	0	0
0.0341	0.024101	0	0
0.0342	0.0241122	0	0
0.0343	0.0241233	0	0
0.0344	0.0241343	0	0
0.0345	0.0241453	0	0
0.0346	0.0241562	0	0
0.0347	0.024167	0	0
0.0348	0.0241777	0	0
0.0349	0.0241883	0	0
0.035	0.0241989	0	0
0.0351	0.0242094	0	0
0.0352	0.0242198	0	0
0.0353	0.0242302	0	0
0.0354	0.0242405	0	0
0.0355	0.0242507	0	0
0.0356	0.0242608	0	0
0.0357	0.0242709	0	0
0.0358	0.0242809	0	0
0.0359	0.0242908	0	0
0.036	0.0243007	0	0
0.0361	0.0243105	0	0
0.0362	0.0243202	0	0
0.0363	0.0243299	0	0
0.0364	0.0243395	0	0
0.0365	0.0243491	0	0
0.0366	0.0243585	0	0
0.0367	0.024368	0	0
0.0368	0.0243773	0	0
0.0369	0.0243866	0	0
0.037	0.0243958	0	0
0.0371	0.024405	0	0
0.0372	0.0244141	0	0
0.0373	0.0244232	0	0
0.0374	0.0244322	0	0
0.0375	0.0244411	0	0
0.0376	0.02445	0	0
0.0377	0.0244588	0	0
0.0378	0.0244676	0	0
0.0379	0.0244763	0	0
0.038	0.0244849	0	0
0.0381	0.0244935	0	0
0.0382	0.0245021	0	0
0.0383	0.0245105	0	0
0.0384	0.024519	0	0
0.0385	0.0245274	0	0
0.0386	0.0245357	0	0
0.0387	0.024544	0	0
0.0388	0.0245522	0	0
0.0389	0.0245604	0	0
0.039	0.0245685	0	0
0.0391	0.0245766	0	0
0.0392	0.0245846	0	0
0.0393	0.0245926	0	0
0.0394	0.0246005	0	0
0.0395	0.0246084	0	0
0.0396	0.0246162	0	0
0.0397	0.024624	0	0
0.0398	0.0246317	0	0
0.0399	0.0246394	0	0
0.04	0.0246471	0	0
0.0401	0.0246547	0	0
0.0402	0.0246622	0	0
0.0403	0.0246698	0	0
0.0404	0.0246772	0	0
0.0405	0.0246846	0	0
0.0406	0.024692	0	0
0.0407	0.0246994	0	0
0.0408	0.0247067	0	0
0.0409	0.0247139	0	0
0.041	0.0247211	0	0
0.0411	0.0247283	0	0
0.0412	0.0247354	0	0
0.0413	0.0247425	0	0
0.0414	0.0247496	0	0
0.0415	0.0247566	0	0
0.0416	0.0247635	0	0
0.0417	0.0247705	0	0
0.0418	0.0247774	0	0
0.0419	0.0247842	0	0
0.042	0.024791	0	0
0.0421	0.0247978	0	0
0.0422	0.0248046	0	0
0.0423	0.0248113	0	0
0.0424	0.0248179	0	0
0.0425	0.0248246	0	0
0.0426	0.0248312	0	0
0.0427	0.0248377	0	0
0.0428	0.0248442	0	0
0.0429	0.0248507	0	0
0.043	0.0248572	0	0
0.0431	0.0248636	0	0
0.0432	0.02487	0	0
0.0433	0.0248764	0	0
0.0434	0.0248827	0	0
0.0435	0.024889	0	0
0.0436	0.0248952	0	0
0.0437	0.0249014	0	0
0.0438	0.0249076	0	0
0.0439	0.0249138	0	0
0.044	0.0249199	0	0
0.0441	0.024926	0	0
0.0442	0.0249321	0	0
0.0443	0.0249381	0	0
0.0444	0.0249441	0	0
0.0445	0.0249501	0	0
0.0446	0.0249561	0	0
0.0447	0.024962	0	0
0.0448	0.0249679	0	0
0.0449	0.0249737	0	0
0.045	0.0249796	0	0
0.0451	0.0249854	0	0
0.0452	0.0249911	0	0
0.0453	0.0249969	0	0
0.0454	0.0250026	0	0
0.0455	0.0250083	0	0
0.0456	0.025014	0	0
0.0457	0.0250196	0	0
0.0458	0.0250252	0	0
0.0459	0.0250308	0	0
0.046	0.0250363	0	0
0.0461	0.0250419	0	0
0.0462	0.0250474	0	0
0.0463	0.0250529	0	0
0.0464	0.0250583	0	0
0.0465	0.0250638	0	0
0.0466	0.0250692	0	0
0.0467	0.0250745	0	0
0.0468	0.0250799	0	0
0.0469	0.0250852	0	0
0.047	0.0250906	0	0
0.0471	0.0250958	0	0
0.0472	0.0251011	0	0
0.0473	0.0251063	0	0
0.0474	0.0251116	0	0
0.0475	0.0251168	0	0
0.0476	0.0251219	0	0
0.0477	0.0251271	0	0
0.0478	0.0251322	0	0
0.0479	0.0251373	0	0
0.048	0.0251424	0	0
0.0481	0.0251475	0	0
0.0482	0.0251525	0	0
0.0483	0.0251575	0	0
0.0484	0.0251625	0	0
0.0485	0.0251675	0	0
0.0486	0.0251725	0	0
0.0487	0.0251774	0	0
0.0488	0.0251823	0	0
0.0489	0.0251872	0	0
0.049	0.0251921	0	0
0.0491	0.025197	0	0
0.0492	0.0252018	0	0
0.0493	0.0252066	0	0
0.0494	0.0252114	0	0
0.0495	0.0252162	0	0
0.0496	0.025221	0	0
0.0497	0.0252257	0	0
0.0498	0.0252304	0	0
0.0499	0.0252351	0	0
0.05	0.0252398	0	0
0.0501	0.0252445	0	0
0.0502	0.0252492	0	0
0.0503	0.0252538	0	0
0.0504	0.0252584	0	0
0.0505	0.025263	0	0
0.0506	0.0252676	0	0
0.0507	0.0252722	0	0
0.0508	0.0252767	0	0
0.0509	0.0252813	0	0
0.051	0.0252858	0	0
0.0511	0.0252903	0	0
0.0512	0.0252948	0	0
0.0513	0.0252992	0	0
0.0514	0.0253037	0	0
0.0515	0.0253081	0	0
0.0516	0.0253125	0	0
0.0517	0.0253169	0	0
0.0518	0.0253213	0	0
0.0519	0.0253257	0	0
0.052	0.0253301	0	0
0.0521	0.0253344	0	0
0.0522	0.0253387	0	0
0.0523	0.0253431	0	0
0.0524	0.0253473	0	0
0.0525	0.0253516	0	0
0.0526	0.0253559	0	0
0.0527	0.0253602	0	0
0.0528	0.0253644	0	0
0.0529	0.0253686	0	0
0.053	0.0253728	0	0
0.0531	0.025377	0	0
0.0532	0.0253812	0	0
0.0533	0.0253854	0	0
0.0534	0.0253896	0	0
0.0535	0.0253937	0	0
0.0536	0.0253978	0	0
0.0537	0.025402	0	0
0.0538	0.0254061	0	0
0.0539	0.0254102	0	0
0.054	0.0254143	0	0
0.0541	0.0254183	0	0
0.0542	0.0254224	0	0
0.0543	0.0254264	0	0
0.0544	0.0254305	0	0
0.0545	0.0254345	0	0
0.0546	0.0254385	0	0
0.0547	0.0254425	0	0
0.0548	0.0254465	0	0
0.0549	0.0254504	0	0
0.055	0.0254544	0	0
0.0551	0.0254583	0	0
0.0552	0.0254623	0	0
0.0553	0.0254662	0	0
0.0554	0.0254701	0	0
0.0555	0.025474	0	0
0.0556	0.0254779	0	0
0.0557	0.0254818	0	0
0.0558	0.0254857	0	0
0.0559	0.0254895	0	0
0.056	0.0254934	0	0
0.0561	0.0254972	0	0
0.0562	0.025501	0	0
0.0563	0.0255048	0	0
0.0564	0.0255086	0	0
0.0565	0.0255124	0	0
0.0566	0.0255162	0	0
0.0567	0.02552	0	0
0.0568	0.0255238	0	0
0.0569	0.0255275	0	0
0.057	0.0255313	0	0
0.0571	0.025535	0	0
0.0572	0.0255387	0	0
0.0573	0.0255424	0	0
0.0574	0.0255461	0	0
0.0575	0.0255498	0	0
0.0576	0.0255535	0	0
0.0577	0.0255572	0	0
0.0578	0.0255609	0	0
0.0579	0.0255645	0	0
0.058	0.0255682	0	0
0.0581	0.0255718	0	0
0.0582	0.0255754	0	0
0.0583	0.0255791	0	0
0.0584	0.0255827	0	0
0.0585	0.0255863	0	0
0.0586	0.0255899	0	0
0.0587	0.0255935	0	0
0.0588	0.025597	0	0
0.0589	0.0256006	0	0
0.059	0.0256042	0	0
0.0591	0.0256077	0	0
0.0592	0.0256113	0	0
0.0593	0.0256148	0	0
0.0594	0.0256183	0	0
0.0595	0.0256218	0	0
0.0596	0.0256254	0	0
0.0597	0.0256289	0	0
0.0598	0.0256324	0	0
0.0599	0.0256358	0	0
0.06	0.0256393	0	0
0.0601	0.0256428	0	0
0.0602	0.0256463	0	0
0.0603	0.0256497	0	0
0.0604	0.0256532	0	0
0.0605	0.0256566	0	0
0.0606	0.02566	0	0
0.0607	0.0256635	0	0
0.0608	0.0256669	0	0
0.0609	0.0256703	0	0
0.061	0.0256737	0	0
0.0611	0.0256771	0	0
0.0612	0.0256805	0	0
0.0613	0.0256839	0	0
0.0614	0.0256872	0	0
0.0615	0.0256906	0	0
0.0616	0.025694	0	0
0.0617	0.0256973	0	0
0.0618	0.0257007	0	0
0.0619	0.025704	0	0
0.062	0.0257074	0	0
0.0621	0.0257107	0	0
0.0622	0.025714	0	0
0.0623	0.0257173	0	0
0.0624	0.0257206	0	0
0.0625	0.0257239	0	0
0.0626	0.0257272	0	0
0.0627	0.0257305	0	0
0.0628	0.0257338	0	0
0.0629	0.0257371	0	0
0.063	0.0257403	0	0
0.0631	0.0257436	0	0
0.0632	0.0257469	0	0
0.0633	0.0257501	0	0
0.0634	0.0257534	0	0
0.0635	0.0257566	0	0
0.0636	0.0257598	0	0
0.0637	0.0257631	0	0
0.0638	0.0257663	0	0
0.0639	0.0257695	0	0
0.064	0.0257727	0	0
0.0641	0.0257759	0	0
0.0642	0.0257791	0	0
0.0643	0.0257823	0	0
0.0644	0.0257855	0	0
0.0645	0.0257887	0	0
0.0646	0.0257918	0	0
0.0647	0.025795	0	0
0.0648	0.0257982	0	0
0.0649	0.0258013	0	0
0.065	0.0258045	0	0
0.0651	0.0258076	0	0
0.0652	0.0258108	0	0
0.0653	0.0258139	0	0
0.0654	0.025817	0	0
0.0655	0.0258202	0	0
0.0656	0.0258233	0	0
0.0657	0.0258264	0	0
0.0658	0.0258295	0	0
0.0659	0.0258326	0	0
0.066	0.0258357	0	0
0.0661	0.0258388	0	0
0.0662	0.0258419	0	0
0.0663	0.025845	0	0
0.0664	0.0258481	0	0
0.0665	0.0258511	0	0
0.0666	0.0258542	0	0
0.0667	0.0258573	0	0
0.0668	0.0258603	0	0
0.0669	0.0258634	0	0
0.067	0.0258665	0	0
0.0671	0.0258695	0	0
0.0672	0.0258725	0	0
0.0673	0.0258756	0	0
0.0674	0.0258786	0	0
0.0675	0.0258816	0	0
0.0676	0.0258847	0	0
0.0677	0.0258877	0	0
0.0678	0.0258907	0	0
0.0679	0.0258937	0	0
0.068	0.0258967	0	0
0.0681	0.0258997	0	0
0.0682	0.0259027	0	0
0.0683	0.0259057	0	0
0.0684	0.0259087	0	0
0.0685	0.0259117	0	0
0.0686	0.0259146	0	0
0.0687	0.0259176	0	0
0.0688	0.0259206	0	0
0.0689	0.0259236	0	0
0.069	0.0259265	0	0
0.0691	0.0259295	0	0
0.0692	0.0259324	0	0
0.0693	0.0259354	0	0
0.0694	0.0259383	0	0
0.0695	0.0259413	0	0
0.0696	0.0259442	0	0
0.0697	0.0259471	0	0
0.0698	0.0259501	0	0
0.0699	0.025953	0	0
0.07	0.0259559	0	0
0.0701	0.0259588	0	0
0.0702	0.0259617	0	0
0.0703	0.0259646	0	0
0.0704	0.0259675	0	0
0.0705	0.0259704	0	0
0.0706	0.0259733	0	0
0.0707	0.0259762	0	0
0.0708	0.0259791	0	0
0.0709	0.025982	0	0
0.071	0.0259849	0	0
0.0711	0.0259878	0	0
0.0712	0.0259906	0	0
0.0713	0.0259935	0	0
0.0714	0.0259964	0	0
0.0715	0.0259992	0	0
0.0716	0.0260021	0	0
0.0717	0.026005	0	0
0.0718	0.0260078	0	0
0.0719	0.0260107	0	0
0.072	0.0260135	0	0
0.0721	0.0260163	0	0
0.0722	0.0260192	0	0
0.0723	0.026022	0	0
0.0724	0.0260248	0	0
0.0725	0.0260277	0	0
0.0726	0.0260305	0	0
0.0727	0.0260333	0	0
0.0728	0.0260361	0	0
0.0729	0.0260389	0	0
0.073	0.0260418	0	0
0.0731	0.0260446	0	0
0.0732	0.0260474	0	0
0.0733	0.0260502	0	0
0.0734	0.026053	0	0
0.0735	0.0260558	0	0
0.0736	0.0260585	0	0
0.0737	0.0260613	0	0
0.0738	0.0260641	0	0
0.0739	0.0260669	0	0
0.074	0.0260697	0	0
0.0741	0.0260724	0	0
0.0742	0.0260752	0	0
0.0743	0.026078	0	0
0.0744	0.0260808	0	0
0.0745	0.0260835	0	0
0.0746	0.0260863	0	0
0.0747	0.026089	0	0
0.0748	0.0260918	0	0
0.0749	0.0260945	0	0
0.075	0.0260973	0	0
0.0751	0.0261	0	0
0.0752	0.0261028	0	0
0.0753	0.0261055	0	0
0.0754	0.0261082	0	0
0.0755	0.026111	0	0
0.0756	0.0261137	0	0
0.0757	0.0261164	0	0
0.0758	0.0261191	0	0
0.0759	0.0261218	0	0
0.076	0.0261246	0	0
0.0761	0.0261273	0	0
0.0762	0.02613	0	0
0.0763	0.0261327	0	0
0.0764	0.0261354	0	0
0.0765	0.0261381	0	0
0.0766	0.0261408	0	0
0.0767	0.0261435	0	0
0.0768	0.0261462	0	0
0.0769	0.0261489	0	0
0.077	0.0261516	0	0
0.0771	0.0261542	0	0
0.0772	0.0261569	0	0
0.0773	0.0261596	0	0
0.0774	0.0261623	0	0
0.0775	0.026165	0	0
0.0776	0.0261676	0	0
0.0777	0.0261703	0	0
0.0778	0.026173	0	0
0.0779	0.0261756	0	0
0.078	0.0261783	0	0
0.0781	0.0261809	0	0
0.0782	0.0261836	0	0
0.0783	0.0261862	0	0
0.0784	0.0261889	0	0
0.0785	0.0261915	0	0
0.0786	0.0261942	0	0
0.0787	0.0261968	0	0
0.0788	0.0261995	0	0
0.0789	0.0262021	0	0
0.079	0.0262047	0	0
0.0791	0.0262074	0	0
0.0792	0.02621	0	0
0.0793	0.0262126	0	0
0.0794	0.0262152	0	0
0.0795	0.0262179	0	0
0.0796	0.0262205	0	0
0.0797	0.0262231	0	0
0.0798	0.0262257	0	0
0.0799	0.0262283	0	0
0.08	0.0262309	0	0
0.0801	0.0262335	0	0
0.0802	0.0262361	0	0
0.0803	0.0262387	0	0
0.0804	0.0262413	0	0
0.0805	0.0262439	0	0
0.0806	0.0262465	0	0
0.0807	0.0262491	0	0
0.0808	0.0262517	0	0
0.0809	0.0262543	0	0
0.081	0.0262569	0	0
0.0811	0.0262594	0	0
0.0812	0.026262	0	0
0.0813	0.0262646	0	0
0.0814	0.0262672	0	0
0.0815	0.0262697	0	0
0.0816	0.0262723	0	0
0.0817	0.0262749	0	0
0.0818	0.0262774	0	0
0.0819	0.02628	0	0
0.082	0.0262826	0	0
0.0821	0.0262851	0	0
0.0822	0.0262877	0	0
0.0823	0.0262902	0	0
0.0824	0.0262928	0	0
0.0825	0.0262953	0	0
0.0826	0.0262979	0	0
0.0827	0.0263004	0	0
0.0828	0.026303	0	0
0.0829	0.0263055	0	0
0.083	0.026308	0	0
0.0831	0.0263106	0	0
0.0832	0.0263131	0	0
0.0833	0.0263156	0	0
0.0834	0.0263181	0	0
0.0835	0.0263207	0	0
0.0836	0.0263232	0	0
0.0837	0.0263257	0	0
0.0838	0.0263282	0	0
0.0839	0.0263308	0	0
0.084	0.0263333	0	0
0.0841	0.0263358	0	0
0.0842	0.0263383	0	0
0.0843	0.0263408	0	0
0.0844	0.0263433	0	0
0.0845	0.0263458	0	0
0.0846	0.0263483	0	0
0.0847	0.0263508	0	0
0.0848	0.0263533	0	0
0.0849	0.0263558	0	0
0.085	0.0263583	0	0
0.0851	0.0263608	0	0
0.0852	0.0263633	0	0
0.0853	0.0263658	0	0
0.0854	0.0263682	0	0
0.0855	0.0263707	0	0
0.0856	0.0263732	0	0
0.0857	0.0263757	0	0
0.0858	0.0263782	0	0
0.0859	0.0263806	0	0
0.086	0.0263831	0	0
0.0861	0.0263856	0	0
0.0862	0.026388	0	0
0.0863	0.0263905	0	0
0.0864	0.026393	0	0
0.0865	0.0263954	0	0
0.0866	0.0263979	0	0
0.0867	0.0264003	0	0
0.0868	0.0264028	0	0
0.0869	0.0264053	0	0
0.087	0.0264077	0	0
0.0871	0.0264102	0	0
0.0872	0.0264126	0	0
0.0873	0.026415	0	0
0.0874	0.0264175	0	0
0.0875	0.0264199	0	0
0.0876	0.0264224	0	0
0.0877	0.0264248	0	0
0.0878	0.0264272	0	0
0.0879	0.0264297	0	0
0.088	0.0264321	0	0
0.0881	0.0264345	0	0
0.0882	0.026437	0	0
0.0883	0.0264394	0	0
0.0884	0.0264418	0	0
0.0885	0.0264442	0	0
0.0886	0.0264467	0	0
0.0887	0.0264491	0	0
0.0888	0.0264515	0	0
0.0889	0.0264539	0	0
0.089	0.0264563	0	0
0.0891	0.0264587	0	0
0.0892	0.0264611	0	0
0.0893	0.0264635	0	0
0.0894	0.0264659	0	0
0.0895	0.0264683	0	0
0.0896	0.0264707	0	0
0.0897	0.0264731	0	0
0.0898	0.0264755	0	0
0.0899	0.0264779	0	0
0.09	0.0264803	0	0
0.0901	0.0264827	0	0
0.0902	0.0264851	0	0
0.0903	0.0264875	0	0
0.0904	0.0264899	0	0
0.0905	0.0264923	0	0
0.0906	0.0264946	0	0
0.0907	0.026497	0	0
0.0908	0.0264994	0	0
0.0909	0.0265018	0	0
0.091	0.0265041	0	0
0.0911	0.0265065	0	0
0.0912	0.0265089	0	0
0.0913	0.0265113	0	0
0.0914	0.0265136	0	0
0.0915	0.026516	0	0
0.0916	0.0265184	0	0
0.0917	0.0265207	0	0
0.0918	0.0265231	0	0
0.0919	0.0265254	0	0
0.092	0.0265278	0	0
0.0921	0.0265301	0	0
0.0922	0.0265325	0	0
0.0923	0.0265348	0	0
0.0924	0.0265372	0	0
0.0925	0.0265395	0	0
0.0926	0.0265419	0	0
0.0927	0.0265442	0	0
0.0928	0.0265466	0	0
0.0929	0.0265489	0	0
0.093	0.0265512	0	0
0.0931	0.0265536	0	0
0.0932	0.0265559	0	0
0.0933	0.0265583	0	0
0.0934	0.0265606	0	0
0.0935	0.0265629	0	0
0.0936	0.0265652	0	0
0.0937	0.0265676	0	0
0.0938	0.0265699	0	0
0.0939	0.0265722	0	0
0.094	0.0265745	0	0
0.0941	0.0265768	0	0
0.0942	0.0265792	0	0
0.0943	0.0265815	0	0
0.0944	0.0265838	0	0
0.0945	0.0265861	0	0
0.0946	0.0265884	0	0
0.0947	0.0265907	0	0
0.0948	0.026593	0	0
0.0949	0.0265953	0	0
0.095	0.0265976	0	0
0.0951	0.0265999	0	0
0.0952	0.0266022	0	0
0.0953	0.0266045	0	0
0.0954	0.0266068	0	0
0.0955	0.0266091	0	0
0.0956	0.0266114	0	0
0.0957	0.0266137	0	0
0.0958	0.026616	0	0
0.0959	0.0266183	0	0
0.096	0.0266206	0	0
0.0961	0.0266229	0	0
0.0962	0.0266251	0	0
0.0963	0.0266274	0	0
0.0964	0.0266297	0	0
0.0965	0.026632	0	0
0.0966	0.0266343	0	0
0.0967	0.0266365	0	0
0.0968	0.0266388	0	0
0.0969	0.0266411	0	0
0.097	0.0266433	0	0
0.0971	0.0266456	0	0
0.0972	0.0266479	0	0
0.0973	0.0266501	0	0
0.0974	0.0266524	0	0
0.0975	0.0266547	0	0
0.0976	0.0266569	0	0
0.0977	0.0266592	0	0
0.0978	0.0266614	0	0
0.0979	0.0266637	0	0
0.098	0.0266659	0	0
0.0981	0.0266682	0	0
0.0982	0.0266704	0	0
0.0983	0.0266727	0	0
0.0984	0.0266749	0	0
0.0985	0.0266772	0	0
0.0986	0.0266794	0	0
0.0987	0.0266817	0	0
0.0988	0.0266839	0	0
0.0989	0.0266861	0	0
0.099	0.0266884	0	0
0.0991	0.0266906	0	0
0.0992	0.0266928	0	0
0.0993	0.0266951	0	0
0.0994	0.0266973	0	0
0.0995	0.0266995	0	0
0.0996	0.0267018	0	0
0.0997	0.026704	0	0
0.0998	0.0267062	0	0
0.0999	0.0267084	0	0
0.1	0.0267107	0	0
0.1001	0.0267129	0	0
0.1002	0.0267151	0	0
0.1003	0.0267173	0	0
0.1004	0.0267195	0	0
0.1005	0.0267217	0	0
0.1006	0.0267239	0	0
0.1007	0.0267262	0	0
0.1008	0.0267284	0	0
0.1009	0.0267306	0	0
0.101	0.0267328	0	0
0.1011	0.026735	0	0
0.1012	0.0267372	0	0
0.1013	0.0267394	0	0
0.1014	0.0267416	0	0
0.1015	0.0267438	0	0
0.1016	0.026746	0	0
0.1017	0.0267482	0	0
0.1018	0.0267503	0	0
0.1019	0.0267525	0	0
0.102	0.0267547	0	0
0.1021	0.0267569	0	0
0.1022	0.0267591	0	0
0.1023	0.0267613	0	0
0.1024	0.0267635	0	0
0.1025	0.0267656	0	0
0.1026	0.0267678	0	0
0.1027	0.02677	0	0
0.1028	0.0267722	0	0
0.1029	0.0267744	0	0
0.103	0.0267765	0	0
0.1031	0.0267787	0	0
0.1032	0.0267809	0	0
0.1033	0.026783	0	0
0.1034	0.0267852	0	0
0.1035	0.0267874	0	0
0.1036	0.0267895	0	0
0.1037	0.0267917	0	0
0.1038	0.0267939	0	0
0.1039	0.026796	0	0
0.104	0.0267982	0	0
0.1041	0.0268003	0	0
0.1042	0.0268025	0	0
0.1043	0.0268046	0	0
0.1044	0.0268068	0	0
0.1045	0.0268089	0	0
0.1046	0.0268111	0	0
0.1047	0.0268132	0	0
0.1048	0.0268154	0	0
0.1049	0.0268175	0	0
0.105	0.0268197	0	0
0.1051	0.0268218	0	0
0.1052	0.026824	0	0
0.1053	0.0268261	0	0
0.1054	0.0268282	0	0
0.1055	0.0268304	0	0
0.1056	0.0268325	0	0
0.1057	0.0268346	0	0
0.1058	0.0268368	0	0
0.1059	0.0268389	0	0
0.106	0.026841	0	0
0.1061	0.0268432	0	0
0.1062	0.0268453	0	0
0.1063	0.0268474	0	0
0.1064	0.0268495	0	0
0.1065	0.0268516	0	0
0.1066	0.0268538	0	0
0.1067	0.0268559	0	0
0.1068	0.026858	0	0
0.1069	0.0268601	0	0
0.107	0.0268622	0	0
0.1071	0.0268643	0	0
0.1072	0.0268664	0	0
0.1073	0.0268686	0	0
0.1074	0.0268707	0	0
0.1075	0.0268728	0	0
0.1076	0.0268749	0	0
0.1077	0.026877	0	0
0.1078	0.0268791	0	0
0.1079	0.0268812	0	0
0.108	0.0268833	0	0
0.1081	0.0268854	0	0
0.1082	0.0268875	0	0
0.1083	0.0268896	0	0
0.1084	0.0268917	0	0
0.1085	0.0268937	0	0
0.1086	0.0268958	0	0
0.1087	0.0268979	0	0
0.1088	0.0269	0	0
0.1089	0.0269021	0	0
0.109	0.0269042	0	0
0.1091	0.0269063	0	0
0.1092	0.0269083	0	0
0.1093	0.0269104	0	0
0.1094	0.0269125	0	0
0.1095	0.0269146	0	0
0.1096	0.0269167	0	0
0.1097	0.0269187	0	0
0.1098	0.0269208	0	0
0.1099	0.0269229	0	0
0.11	0.0269249	0	0
0.1101	0.026927	0	0
0.1102	0.0269291	0	0
0.1103	0.0269311	0	0
0.1104	0.0269332	0	0
0.1105	0.0269353	0	0
0.1106	0.0269373	0	0
0.1107	0.0269394	0	0
0.1108	0.0269414	0	0
0.1109	0.0269435	0	0
0.111	0.0269456	0	0
0.1111	0.0269476	0	0
0.1112	0.0269497	0	0
0.1113	0.0269517	0	0
0.1114	0.0269538	0	0
0.1115	0.0269558	0	0
0.1116	0.0269579	0	0
0.1117	0.0269599	0	0
0.1118	0.0269619	0	0
0.1119	0.026964	0	0
0.112	0.026966	0	0
0.1121	0.0269681	0	0
0.1122	0.0269701	0	0
0.1123	0.0269721	0	0
0.1124	0.0269742	0	0
0.1125	0.0269762	0	0
0.1126	0.0269782	0	0
0.1127	0.0269803	0	0
0.1128	0.0269823	0	0
0.1129	0.0269843	0	0
0.113	0.0269864	0	0
0.1131	0.0269884	0	0
0.1132	0.0269904	0	0
0.1133	0.0269924	0	0
0.1134	0.0269945	0	0
0.1135	0.0269965	0	0
0.1136	0.0269985	0	0
0.1137	0.0270005	0	0
0.1138	0.0270025	0	0
0.1139	0.0270045	0	0
0.114	0.0270066	0	0
0.1141	0.0270086	0	0
0.1142	0.0270106	0	0
0.1143	0.0270126	0	0
0.1144	0.0270146	0	0
0.1145	0.0270166	0	0
0.1146	0.0270186	0	0
0.1147	0.0270206	0	0
0.1148	0.0270226	0	0
0.1149	0.0270246	0	0
0.115	0.0270266	0	0
0.1151	0.0270286	0	0
0.1152	0.0270306	0	0
0.1153	0.0270326	0	0
0.1154	0.0270346	0	0
0.1155	0.0270366	0	0
0.1156	0.0270386	0	0
0.1157	0.0270406	0	0
0.1158	0.0270426	0	0
0.1159	0.0270446	0	0
0.116	0.0270465	0	0
0.1161	0.0270485	0	0
0.1162	0.0270505	0	0
0.1163	0.0270525	0	0
0.1164	0.0270545	0	0
0.1165	0.0270565	0	0
0.1166	0.0270584	0	0
0.1167	0.0270604	0	0
0.1168	0.0270624	0	0
0.1169	0.0270644	0	0
0.117	0.0270663	0	0
0.1171	0.0270683	0	0
0.1172	0.0270703	0	0
0.1173	0.0270722	0	0
0.1174	0.0270742	0	0
0.1175	0.0270762	0	0
0.1176	0.0270781	0	0
0.1177	0.0270801	0	0
0.1178	0.0270821	0	0
0.1179	0.027084	0	0
0.118	0.027086	0	0
0.1181	0.0270879	0	0
0.1182	0.0270899	0	0
0.1183	0.0270918	0	0
0.1184	0.0270938	0	0
0.1185	0.0270958	0	0
0.1186	0.0270977	0	0
0.1187	0.0270997	0	0
0.1188	0.0271016	0	0
0.1189	0.0271035	0	0
0.119	0.0271055	0	0
0.1191	0.0271074	0	0
0.1192	0.0271094	0	0
0.1193	0.0271113	0	0
0.1194	0.0271133	0	0
0.1195	0.0271152	0	0
0.1196	0.0271171	0	0
0.1197	0.0271191	0	0
0.1198	0.027121	0	0
0.1199	0.0271229	0	0
0.12	0.0271249	0	0
0.1201	0.0271268	0	0
0.1202	0.0271287	0	0
0.1203	0.0271307	0	0
0.1204	0.0271326	0	0
0.1205	0.0271345	0	0
0.1206	0.0271364	0	0
0.1207	0.0271384	0	0
0.1208	0.0271403	0	0
0.1209	0.0271422	0	0
0.121	0.0271441	0	0
0.1211	0.0271461	0	0
0.1212	0.027148	0	0
0.1213	0.0271499	0	0
0.1214	0.0271518	0	0
0.1215	0.0271537	0	0
0.1216	0.0271556	0	0
0.1217	0.0271575	0	0
0.1218	0.0271594	0	0
0.1219	0.0271613	0	0
0.122	0.0271633	0	0
0.1221	0.0271652	0	0
0.1222	0.0271671	0	0
0.1223	0.027169	0	0
0.1224	0.0271709	0	0
0.1225	0.0271728	0	0
0.1226	0.0271747	0	0
0.1227	0.0271766	0	0
0.1228	0.0271785	0	0
0.1229	0.0271804	0	0
0.123	0.0271822	0	0
0.1231	0.0271841	0	0
0.1232	0.027186	0	0
0.1233	0.0271879	0	0
0.1234	0.0271898	0	0
0.1235	0.0271917	0	0
0.1236	0.0271936	0	0
0.1237	0.0271955	0	0
0.1238	0.0271974	0	0
0.1239	0.0271992	0	0
0.124	0.0272011	0	0
0.1241	0.027203	0	0
0.1242	0.0272049	0	0
0.1243	0.0272067	0	0
0.1244	0.0272086	0	0
0.1245	0.0272105	0	0
0.1246	0.0272124	0	0
0.1247	0.0272142	0	0
0.1248	0.0272161	0	0
0.1249	0.027218	0	0
0.125	0.0272199	0	0
0.1251	0.0272217	0	0
0.1252	0.0272236	0	0
0.1253	0.0272254	0	0
0.1254	0.0272273	0	0
0.1255	0.0272292	0	0
0.1256	0.027231	0	0
0.1257	0.0272329	0	0
0.1258	0.0272347	0	0
0.1259	0.0272366	0	0
0.126	0.0272385	0	0
0.1261	0.0272403	0	0
0.1262	0.0272422	0	0
0.1263	0.027244	0	0
0.1264	0.0272459	0	0
0.1265	0.0272477	0	0
0.1266	0.0272496	0	0
0.1267	0.0272514	0	0
0.1268	0.0272533	0	0
0.1269	0.0272551	0	0
0.127	0.0272569	0	0
0.1271	0.0272588	0	0
0.1272	0.0272606	0	0
0.1273	0.0272625	0	0
0.1274	0.0272643	0	0
0.1275	0.0272661	0	0
0.1276	0.027268	0	0
0.1277	0.0272698	0	0
0.1278	0.0272716	0	0
0.1279	0.0272735	0	0
0.128	0.0272753	0	0
0.1281	0.0272771	0	0
0.1282	0.027279	0	0
0.1283	0.0272808	0	0
0.1284	0.0272826	0	0
0.1285	0.0272844	0	0
0.1286	0.0272863	0	0
0.1287	0.0272881	0	0
0.1288	0.0272899	0	0
0.1289	0.0272917	0	0
0.129	0.0272935	0	0
0.1291	0.0272954	0	0
0.1292	0.0272972	0	0
0.1293	0.027299	0	0
0.1294	0.0273008	0	0
0.1295	0.0273026	0	0
0.1296	0.0273044	0	0
0.1297	0.0273062	0	0
0.1298	0.027308	0	0
0.1299	0.0273099	0	0
0.13	0.0273117	0	0
0.1301	0.0273135	0	0
0.1302	0.0273153	0	0
0.1303	0.0273171	0	0
0.1304	0.0273189	0	0
0.1305	0.0273207	0	0
0.1306	0.0273225	0	0
0.1307	0.0273243	0	0
0.1308	0.0273261	0	0
0.1309	0.0273279	0	0
0.131	0.0273296	0	0
0.1311	0.0273314	0	0
0.1312	0.0273332	0	0
0.1313	0.027335	0	0
0.1314	0.0273368	0	0
0.1315	0.0273386	0	0
0.1316	0.0273404	0	0
0.1317	0.0273422	0	0
0.1318	0.027344	0	0
0.1319	0.0273457	0	0
0.132	0.0273475	0	0
0.1321	0.0273493	0	0
0.1322	0.0273511	0	0
0.1323	0.0273529	0	0
0.1324	0.0273546	0	0
0.1325	0.0273564	0	0
0.1326	0.0273582	0	0
0.1327	0.02736	0	0
0.1328	0.0273617	0	0
0.1329	0.0273635	0	0
0.133	0.0273653	0	0
0.1331	0.027367	0	0
0.1332	0.0273688	0	0
0.1333	0.0273706	0	0
0.1334	0.0273723	0	0
0.1335	0.0273741	0	0
0.1336	0.0273759	0	0
0.1337	0.0273776	0	0
0.1338	0.0273794	0	0
0.1339	0.0273811	0	0
0.134	0.0273829	0	0
0.1341	0.0273847	0	0
0.1342	0.0273864	0	0
0.1343	0.0273882	0	0
0.1344	0.0273899	0	0
0.1345	0.0273917	0	0
0.1346	0.0273934	0	0
0.1347	0.0273952	0	0
0.1348	0.0273969	0	0
0.1349	0.0273987	0	0
0.135	0.0274004	0	0
0.1351	0.0274022	0	0
0.1352	0.0274039	0	0
0.1353	0.0274056	0	0
0.1354	0.0274074	0	0
0.1355	0.0274091	0	0
0.1356	0.0274109	0	0
0.1357	0.0274126	0	0
0.1358	0.0274143	0	0
0.1359	0.0274161	0	0
0.136	0.0274178	0	0
0.1361	0.0274195	0	0
0.1362	0.0274213	0	0
0.1363	0.027423	0	0
0.1364	0.0274247	0	0
0.1365	0.0274265	0	0
0.1366	0.0274282	0	0
0.1367	0.0274299	0	0
0.1368	0.0274316	0	0
0.1369	0.0274334	0	0
0.137	0.0274351	0	0
0.1371	0.0274368	0	0
0.1372	0.0274385	0	0
0.1373	0.0274402	0	0
0.1374	0.027442	0	0
0.1375	0.0274437	0	0
0.1376	0.0274454	0	0
0.1377	0.0274471	0	0
0.1378	0.0274488	0	0
0.1379	0.0274505	0	0
0.138	0.0274522	0	0
0.1381	0.0274539	0	0
0.1382	0.0274557	0	0
0.1383	0.0274574	0	0
0.1384	0.0274591	0	0
0.1385	0.0274608	0	0
0.1386	0.0274625	0	0
0.1387	0.0274642	0	0
0.1388	0.0274659	0	0
0.1389	0.0274676	0	0
0.139	0.0274693	0	0
0.1391	0.027471	0	0
0.1392	0.0274727	0	0
0.1393	0.0274744	0	0
0.1394	0.0274761	0	0
0.1395	0.0274778	0	0
0.1396	0.0274795	0	0
0.1397	0.0274811	0	0
0.1398	0.0274828	0	0
0.1399	0.0274845	0	0
0.14	0.0274862	0	0
0.1401	0.0274879	0	0
0.1402	0.0274896	0	0
0.1403	0.0274913	0	0
0.1404	0.027493	0	0
0.1405	0.0274946	0	0
0.1406	0.0274963	0	0
0.1407	0.027498	0	0
0.1408	0.0274997	0	0
0.1409	0.0275014	0	0
0.141	0.027503	0	0
0.1411	0.0275047	0	0
0.1412	0.0275064	0	0
0.1413	0.0275081	0	0
0.1414	0.0275097	0	0
0.1415	0.0275114	0	0
0.1416	0.0275131	0	0
0.1417	0.0275147	0	0
0.1418	0.0275164	0	0
0.1419	0.0275181	0	0
0.142	0.0275197	0	0
0.1421	0.0275214	0	0
0.1422	0.0275231	0	0
0.1423	0.0275247	0	0
0.1424	0.0275264	0	0
0.1425	0.027528	0	0
0.1426	0.0275297	0	0
0.1427	0.0275314	0	0
0.1428	0.027533	0	0
0.1429	0.0275347	0	0
0.143	0.0275363	0	0
0.1431	0.027538	0	0
0.1432	0.0275396	0	0
0.1433	0.0275413	0	0
0.1434	0.0275429	0	0
0.1435	0.0275446	0	0
0.1436	0.0275462	0	0
0.1437	0.0275479	0	0
0.1438	0.0275495	0	0
0.1439	0.0275512	0	0
0.144	0.0275528	0	0
0.1441	0.0275544	0	0
0.1442	0.0275561	0	0
0.1443	0.0275577	0	0
0.1444	0.0275594	0	0
0.1445	0.027561	0	0
0.1446	0.0275626	0	0
0.1447	0.0275643	0	0
0.1448	0.0275659	0	0
0.1449	0.0275675	0	0
0.145	0.0275692	0	0
0.1451	0.0275708	0	0
0.1452	0.0275724	0	0
0.1453	0.0275741	0	0
0.1454	0.0275757	0	0
0.1455	0.0275773	0	0
0.1456	0.0275789	0	0
0.1457	0.0275806	0	0
0.1458	0.0275822	0	0
0.1459	0.0275838	0	0
0.146	0.0275854	0	0
0.1461	0.0275871	0	0
0.1462	0.0275887	0	0
0.1463	0.0275903	0	0
0.1464	0.0275919	0	0
0.1465	0.0275935	0	0
0.1466	0.0275951	0	0
0.1467	0.0275967	0	0
0.1468	0.0275984	0	0
0.1469	0.0276	0	0
0.147	0.0276016	0	0
0.1471	0.0276032	0	0
0.1472	0.0276048	0	0
0.1473	0.0276064	0	0
0.1474	0.027608	0	0
0.1475	0.0276096	0	0
0.1476	0.0276112	0	0
0.1477	0.0276128	0	0
0.1478	0.0276144	0	0
0.1479	0.027616	0	0
0.148	0.0276176	0	0
0.1481	0.0276192	0	0
0.1482	0.0276208	0	0
0.1483	0.0276224	0	0
0.1484	0.027624	0	0
0.1485	0.0276256	0	0
0.1486	0.0276272	0	0
0.1487	0.0276288	0	0
0.1488	0.0276304	0	0
0.1489	0.027632	0	0
0.149	0.0276336	0	0
0.1491	0.0276351	0	0
0.1492	0.0276367	0	0
0.1493	0.0276383	0	0
0.1494	0.0276399	0	0
0.1495	0.0276415	0	0
0.1496	0.0276431	0	0
0.1497	0.0276446	0	0
0.1498	0.0276462	0	0
0.1499	0.0276478	0	0
0.15	0.0276494	0	0
0.1501	0.027651	0	0
0.1502	0.0276525	0	0
0.1503	0.0276541	0	0
0.1504	0.0276557	0	0
0.1505	0.0276573	0	0
0.1506	0.0276588	0	0
0.1507	0.0276604	0	0
0.1508	0.027662	0	0
0.1509	0.0276635	0	0
0.151	0.0276651	0	0
0.1511	0.0276667	0	0
0.1512	0.0276682	0	0
0.1513	0.0276698	0	0
0.1514	0.0276714	0	0
0.1515	0.0276729	0	0
0.1516	0.0276745	0	0
0.1517	0.027676	0	0
0.1518	0.0276776	0	0
0.1519	0.0276792	0	0
0.152	0.0276807	0	0
0.1521	0.0276823	0	0
0.1522	0.0276838	0	0
0.1523	0.0276854	0	0
0.1524	0.0276869	0	0
0.1525	0.0276885	0	0
0.1526	0.02769	0	0
0.1527	0.0276916	0	0
0.1528	0.0276931	0	0
0.1529	0.0276947	0	0
0.153	0.0276962	0	0
0.1531	0.0276978	0	0
0.1532	0.0276993	0	0
0.1533	0.0277009	0	0
0.1534	0.0277024	0	0
0.1535	0.0277039	0	0
0.1536	0.0277055	0	0
0.1537	0.027707	0	0
0.1538	0.0277086	0	0
0.1539	0.0277101	0	0
0.154	0.0277116	0	0
0.1541	0.0277132	0	0
0.1542	0.0277147	0	0
0.1543	0.0277162	0	0
0.1544	0.0277178	0	0
0.1545	0.0277193	0	0
0.1546	0.0277208	0	0
0.1547	0.0277224	0	0
0.1548	0.0277239	0	0
0.1549	0.0277254	0	0
0.155	0.0277269	0	0
0.1551	0.0277285	0	0
0.1552	0.02773	0	0
0.1553	0.0277315	0	0
0.1554	0.027733	0	0
0.1555	0.0277345	0	0
0.1556	0.0277361	0	0
0.1557	0.0277376	0	0
0.1558	0.0277391	0	0
0.1559	0.0277406	0	0
0.156	0.0277421	0	0
0.1561	0.0277436	0	0
0.1562	0.0277452	0	0
0.1563	0.0277467	0	0
0.1564	0.0277482	0	0
0.1565	0.0277497	0	0
0.1566	0.0277512	0	0
0.1567	0.0277527	0	0
0.1568	0.0277542	0	0
0.1569	0.0277557	0	0
0.157	0.0277572	0	0
0.1571	0.0277587	0	0
0.1572	0.0277602	0	0
0.1573	0.0277617	0	0
0.1574	0.0277632	0	0
0.1575	0.0277647	0	0
0.1576	0.0277662	0	0
0.1577	0.0277677	0	0
0.1578	0.0277692	0	0
0.1579	0.0277707	0	0
0.158	0.0277722	0	0
0.1581	0.0277737	0	0
0.1582	0.0277752	0	0
0.1583	0.0277767	0	0
0.1584	0.0277782	0	0
0.1585	0.0277797	0	0
0.1586	0.0277812	0	0
0.1587	0.0277827	0	0
0.1588	0.0277842	0	0
0.1589	0.0277856	0	0
0.159	0.0277871	0	0
0.1591	0.0277886	0	0
0.1592	0.0277901	0	0
0.1593	0.0277916	0	0
0.1594	0.0277931	0	0
0.1595	0.0277945	0	0
0.1596	0.027796	0	0
0.1597	0.0277975	0	0
0.1598	0.027799	0	0
0.1599	0.0278004	0	0
0.16	0.0278019	0	0
0.1601	0.0278034	0	0
0.1602	0.0278049	0	0
0.1603	0.0278063	0	0
0.1604	0.0278078	0	0
0.1605	0.0278093	0	0
0.1606	0.0278107	0	0
0.1607	0.0278122	0	0
0.1608	0.0278137	0	0
0.1609	0.0278151	0	0
0.161	0.0278166	0	0
0.1611	0.0278181	0	0
0.1612	0.0278195	0	0
0.1613	0.027821	0	0
0.1614	0.0278225	0	0
0.1615	0.0278239	0	0
0.1616	0.0278254	0	0
0.1617	0.0278268	0	0
0.1618	0.0278283	0	0
0.1619	0.0278298	0	0
0.162	0.0278312	0	0
0.1621	0.0278327	0	0
0.1622	0.0278341	0	0
0.1623	0.0278356	0	0
0.1624	0.027837	0	0
0.1625	0.0278385	0	0
0.1626	0.0278399	0	0
0.1627	0.0278414	0	0
0.1628	0.0278428	0	0
0.1629	0.0278443	0	0
0.163	0.0278457	0	0
0.1631	0.0278472	0	0
0.1632	0.0278486	0	0
0.1633	0.02785	0	0
0.1634	0.0278515	0	0
0.1635	0.0278529	0	0
0.1636	0.0278544	0	0
0.1637	0.0278558	0	0
0.1638	0.0278572	0	0
0.1639	0.0278587	0	0
0.164	0.0278601	0	0
0.1641	0.0278615	0	0
0.1642	0.027863	0	0
0.1643	0.0278644	0	0
0.1644	0.0278658	0	0
0.1645	0.0278673	0	0
0.1646	0.0278687	0	0
0.1647	0.0278701	0	0
0.1648	0.0278716	0	0
0.1649	0.027873	0	0
0.165	0.0278744	0	0
0.1651	0.0278758	0	0
0.1652	0.0278773	0	0
0.1653	0.0278787	0	0
0.1654	0.0278801	0	0
0.1655	0.0278815	0	0
0.1656	0.027883	0	0
0.1657	0.0278844	0	0
0.1658	0.0278858	0	0
0.1659	0.0278872	0	0
0.166	0.0278886	0	0
0.1661	0.02789	0	0
0.1662	0.0278915	0	0
0.1663	0.0278929	0	0
0.1664	0.0278943	0	0
0.1665	0.0278957	0	0
0.1666	0.0278971	0	0
0.1667	0.0278985	0	0
0.1668	0.0278999	0	0
0.1669	0.0279013	0	0
0.167	0.0279027	0	0
0.1671	0.0279041	0	0
0.1672	0.0279055	0	0
0.1673	0.027907	0	0
0.1674	0.0279084	0	0
0.1675	0.0279098	0	0
0.1676	0.0279112	0	0
0.1677	0.0279126	0	0
0.1678	0.027914	0	0
0.1679	0.0279154	0	0
0.168	0.0279168	0	0
0.1681	0.0279182	0	0
0.1682	0.0279195	0	0
0.1683	0.0279209	0	0
0.1684	0.0279223	0	0
0.1685	0.0279237	0	0
0.1686	0.0279251	0	0
0.1687	0.0279265	0	0
0.1688	0.0279279	0	0
0.1689	0.0279293	0	0
0.169	0.0279307	0	0
0.1691	0.0279321	0	0
0.1692	0.0279335	0	0
0.1693	0.0279348	0	0
0.1694	0.0279362	0	0
0.1695	0.0279376	0	0
0.1696	0.027939	0	0
0.1697	0.0279404	0	0
0.1698	0.0279418	0	0
0.1699	0.0279431	0	0
0.17	0.0279445	0	0
0.1701	0.0279459	0	0
0.1702	0.0279473	0	0
0.1703	0.0279486	0	0
0.1704	0.02795	0	0
0.1705	0.0279514	0	0
0.1706	0.0279528	0	0
0.1707	0.0279541	0	0
0.1708	0.0279555	0	0
0.1709	0.0279569	0	0
0.171	0.0279583	0	0
0.1711	0.0279596	0	0
0.1712	0.027961	0	0
0.1713	0.0279624	0	0
0.1714	0.0279637	0	0
0.1715	0.0279651	0	0
0.1716	0.0279664	0	0
0.1717	0.0279678	0	0
0.1718	0.0279692	0	0
0.1719	0.0279705	0	0
0.172	0.0279719	0	0
0.1721	0.0279733	0	0
0.1722	0.0279746	0	0
0.1723	0.027976	0	0
0.1724	0.0279773	0	0
0.1725	0.0279787	0	0
0.1726	0.02798	0	0
0.1727	0.0279814	0	0
0.1728	0.0279827	0	0
0.1729	0.0279841	0	0
0.173	0.0279855	0	0
0.1731	0.0279868	0	0
0.1732	0.0279882	0	0
0.1733	0.0279895	0	0
0.1734	0.0279908	0	0
0.1735	0.0279922	0	0
0.1736	0.0279935	0	0
0.1737	0.0279949	0	0
0.1738	0.0279962	0	0
0.1739	0.0279976	0	0
0.174	0.0279989	0	0
0.1741	0.0280003	0	0
0.1742	0.0280016	0	0
0.1743	0.0280029	0	0
0.1744	0.0280043	0	0
0.1745	0.0280056	0	0
0.1746	0.0280069	0	0
0.1747	0.0280083	0	0
0.1748	0.0280096	0	0
0.1749	0.028011	0	0
0.175	0.0280123	0	0
0.1751	0.0280136	0	0
0.1752	0.028015	0	0
0.1753	0.0280163	0	0
0.1754	0.0280176	0	0
0.1755	0.0280189	0	0
0.1756	0.0280203	0	0
0.1757	0.0280216	0	0
0.1758	0.0280229	0	0
0.1759	0.0280242	0	0
0.176	0.0280256	0	0
0.1761	0.0280269	0	0
0.1762	0.0280282	0	0
0.1763	0.0280295	0	0
0.1764	0.0280309	0	0
0.1765	0.0280322	0	0
0.1766	0.0280335	0	0
0.1767	0.0280348	0	0
0.1768	0.0280361	0	0
0.1769	0.0280375	0	0
0.177	0.0280388	0	0
0.1771	0.0280401	0	0
0.1772	0.0280414	0	0
0.1773	0.0280427	0	0
0.1774	0.028044	0	0
0.1775	0.0280453	0	0
0.1776	0.0280466	0	0
0.1777	0.0280479	0	0
0.1778	0.0280493	0	0
0.1779	0.0280506	0	0
0.178	0.0280519	0	0
0.1781	0.0280532	0	0
0.1782	0.0280545	0	0
0.1783	0.0280558	0	0
0.1784	0.0280571	0	0
0.1785	0.0280584	0	0
0.1786	0.0280597	0	0
0.1787	0.028061	0	0
0.1788	0.0280623	0	0
0.1789	0.0280636	0	0
0.179	0.0280649	0	0
0.1791	0.0280662	0	0
0.1792	0.0280675	0	0
0.1793	0.0280688	0	0
0.1794	0.0280701	0	0
0.1795	0.0280714	0	0
0.1796	0.0280727	0	0
0.1797	0.0280739	0	0
0.1798	0.0280752	0	0
0.1799	0.0280765	0	0
0.18	0.0280778	0	0
0.1801	0.0280791	0	0
0.1802	0.0280804	0	0
0.1803	0.0280817	0	0
0.1804	0.028083	0	0
0.1805	0.0280843	0	0
0.1806	0.0280855	0	0
0.1807	0.0280868	0	0
0.1808	0.0280881	0	0
0.1809	0.0280894	0	0
0.181	0.0280907	0	0
0.1811	0.0280919	0	0
0.1812	0.0280932	0	0
0.1813	0.0280945	0	0
0.1814	0.0280958	0	0
0.1815	0.0280971	0	0
0.1816	0.0280983	0	0
0.1817	0.0280996	0	0
0.1818	0.0281009	0	0
0.1819	0.0281021	0	0
0.182	0.0281034	0	0
0.1821	0.0281047	0	0
0.1822	0.028106	0	0
0.1823	0.0281072	0	0
0.1824	0.0281085	0	0
0.1825	0.0281098	0	0
0.1826	0.028111	0	0
0.1827	0.0281123	0	0
0.1828	0.0281136	0	0
0.1829	0.0281148	0	0
0.183	0.0281161	0	0
0.1831	0.0281174	0	0
0.1832	0.0281186	0	0
0.1833	0.0281199	0	0
0.1834	0.0281211	0	0
0.1835	0.0281224	0	0
0.1836	0.0281237	0	0
0.1837	0.0281249	0	0
0.1838	0.0281262	0	0
0.1839	0.0281274	0	0
0.184	0.0281287	0	0
0.1841	0.0281299	0	0
0.1842	0.0281312	0	0
0.1843	0.0281324	0	0
0.1844	0.0281337	0	0
0.1845	0.0281349	0	0
0.1846	0.0281362	0	0
0.1847	0.0281374	0	0
0.1848	0.0281387	0	0
0.1849	0.0281399	0	0
0.185	0.0281412	0	0
0.1851	0.0281424	0	0
0.1852	0.0281437	0	0
0.1853	0.0281449	0	0
0.1854	0.0281462	0	0
0.1855	0.0281474	0	0
0.1856	0.0281486	0	0
0.1857	0.0281499	0	0
0.1858	0.0281511	0	0
0.1859	0.0281524	0	0
0.186	0.0281536	0	0
0.1861	0.0281548	0	0
0.1862	0.0281561	0	0
0.1863	0.0281573	0	0
0.1864	0.0281585	0	0
0.1865	0.0281598	0	0
0.1866	0.028161	0	0
0.1867	0.0281622	0	0
0.1868	0.0281635	0	0
0.1869	0.0281647	0	0
0.187	0.0281659	0	0
0.1871	0.0281672	0	0
0.1872	0.0281684	0	0
0.1873	0.0281696	0	0
0.1874	0.0281708	0	0
0.1875	0.0281721	0	0
0.1876	0.0281733	0	0
0.1877	0.0281745	0	0
0.1878	0.0281757	0	0
0.1879	0.028177	0	0
0.188	0.0281782	0	0
0.1881	0.0281794	0	0
0.1882	0.0281806	0	0
0.1883	0.0281818	0	0
0.1884	0.0281831	0	0
0.1885	0.0281843	0	0
0.1886	0.0281855	0	0
0.1887	0.0281867	0	0
0.1888	0.0281879	0	0
0.1889	0.0281891	0	0
0.189	0.0281904	0	0
0.1891	0.0281916	0	0
0.1892	0.0281928	0	0
0.1893	0.028194	0	0
0.1894	0.0281952	0	0
0.1895	0.0281964	0	0
0.1896	0.0281976	0	0
0.1897	0.0281988	0	0
0.1898	0.0282	0	0
0.1899	0.0282012	0	0
0.19	0.0282024	0	0
0.1901	0.0282036	0	0
0.1902	0.0282048	0	0
0.1903	0.0282061	0	0
0.1904	0.0282073	0	0
0.1905	0.0282085	0	0
0.1906	0.0282097	0	0
0.1907	0.0282109	0	0
0.1908	0.0282121	0	0
0.1909	0.0282133	0	0
0.191	0.0282144	0	0
0.1911	0.0282156	0	0
0.1912	0.0282168	0	0
0.1913	0.028218	0	0
0.1914	0.0282192	0	0
0.1915	0.0282204	0	0
0.1916	0.0282216	0	0
0.1917	0.0282228	0	0
0.1918	0.028224	0	0
0.1919	0.0282252	0	0
0.192	0.0282264	0	0
0.1921	0.0282276	0	0
0.1922	0.0282287	0	0
0.1923	0.0282299	0	0
0.1924	0.0282311	0	0
0.1925	0.0282323	0	0
0.1926	0.0282335	0	0
0.1927	0.0282347	0	0
0.1928	0.0282359	0	0
0.1929	0.028237	0	0
0.193	0.0282382	0	0
0.1931	0.0282394	0	0
0.1932	0.0282406	0	0
0.1933	0.0282418	0	0
0.1934	0.0282429	0	0
0.1935	0.0282441	0	0
0.1936	0.0282453	0	0
0.1937	0.0282465	0	0
0.1938	0.0282476	0	0
0.1939	0.0282488	0	0
0.194	0.02825	0	0
0.1941	0.0282512	0	0
0.1942	0.0282523	0	0
0.1943	0.0282535	0	0
0.1944	0.0282547	0	0
0.1945	0.0282558	0	0
0.1946	0.028257	0	0
0.1947	0.0282582	0	0
0.1948	0.0282593	0	0
0.1949	0.0282605	0	0
0.195	0.0282617	0	0
0.1951	0.0282628	0	0
0.1952	0.028264	0	0
0.1953	0.0282652	0	0
0.1954	0.0282663	0	0
0.1955	0.0282675	0	0
0.1956	0.0282686	0	0
0.1957	0.0282698	0	0
0.1958	0.028271	0	0
0.1959	0.0282721	0	0
0.196	0.0282733	0	0
0.1961	0.0282744	0	0
0.1962	0.0282756	0	0
0.1963	0.0282768	0	0
0.1964	0.0282779	0	0
0.1965	0.0282791	0	0
0.1966	0.0282802	0	0
0.1967	0.0282814	0	0
0.1968	0.0282825	0	0
0.1969	0.0282837	0	0
0.197	0.0282848	0	0
0.1971	0.028286	0	0
0.1972	0.0282871	0	0
0.1973	0.0282883	0	0
0.1974	0.0282894	0	0
0.1975	0.0282906	0	0
0.1976	0.0282917	0	0
0.1977	0.0282928	0	0
0.1978	0.028294	0	0
0.1979	0.0282951	0	0
0.198	0.0282963	0	0
0.1981	0.0282974	0	0
0.1982	0.0282985	0	0
0.1983	0.0282997	0	0
0.1984	0.0283008	0	0
0.1985	0.028302	0	0
0.1986	0.0283031	0	0
0.1987	0.0283042	0	0
0.1988	0.0283054	0	0
0.1989	0.0283065	0	0
0.199	0.0283076	0	0
0.1991	0.0283088	0	0
0.1992	0.0283099	0	0
0.1993	0.028311	0	0
0.1994	0.0283122	0	0
0.1995	0.0283133	0	0
0.1996	0.0283144	0	0
0.1997	0.0283156	0	0
0.1998	0.0283167	0	0
[truncated: 18,002 more rows]

## Sheet: Simulation  Case3
Time (s)	physical system (V)	twin system (V)
0	0	0
0.0001	0.000238751	0
0.0002	0.000475168	0
0.0003	0.000709273	0
0.0004	0.000941088	0
0.0005	0.00117064	0
0.0006	0.00139794	0
0.0007	0.00162303	0
0.0008	0.00184591	0
0.0009	0.00206662	0
0.001	0.00228517	0
0.0011	0.00250158	0
0.0012	0.00271588	0
0.0013	0.00292809	0
0.0014	0.00313823	0
0.0015	0.00334632	0
0.0016	0.00355237	0
0.0017	0.00375642	0
0.0018	0.00395847	0
0.0019	0.00415856	0
0.002	0.00435669	0
0.0021	0.00455289	0
0.0022	0.00474718	0
0.0023	0.00493957	0
0.0024	0.00513009	0
0.0025	0.00531876	0
0.0026	0.00550558	0
0.0027	0.00569059	0
0.0028	0.0058738	0
0.0029	0.00605522	0
0.003	0.00623487	0
0.0031	0.00641278	0
0.0032	0.00658896	0
0.0033	0.00676342	0
0.0034	0.00693619	0
0.0035	0.00710728	0
0.0036	0.0072767	0
0.0037	0.00744448	0
0.0038	0.00761062	0
0.0039	0.00777516	0
0.004	0.00793809	0
0.0041	0.00809945	0
0.0042	0.00825923	0
0.0043	0.00841747	0
0.0044	0.00857417	0
0.0045	0.00872935	0
0.0046	0.00888303	0
0.0047	0.00903521	0
0.0048	0.00918592	0
0.0049	0.00933517	0
0.005	0.00948297	0
0.0051	0.00962934	0
0.0052	0.0097743	0
0.0053	0.00991785	0
0.0054	0.01006	0
0.0055	0.0102008	0
0.0056	0.0103402	0
0.0057	0.0104783	0
0.0058	0.010615	0
0.0059	0.0107504	0
0.006	0.0108846	0
0.0061	0.0110174	0
0.0062	0.0111489	0
0.0063	0.0112792	0
0.0064	0.0114082	0
0.0065	0.0115359	0
0.0066	0.0116624	0
0.0067	0.0117877	0
0.0068	0.0119118	0
0.0069	0.0120347	0
0.007	0.0121565	0
0.0071	0.012277	0
0.0072	0.0123964	0
0.0073	0.0125146	0
0.0074	0.0126317	0
0.0075	0.0127477	0
0.0076	0.0128625	0
0.0077	0.0129763	0
0.0078	0.0130889	0
0.0079	0.0132005	0
0.008	0.013311	0
0.0081	0.0134204	0
0.0082	0.0135288	0
0.0083	0.0136361	0
0.0084	0.0137425	0
0.0085	0.0138478	0
0.0086	0.013952	0
0.0087	0.0140553	0
0.0088	0.0141576	0
0.0089	0.0142589	0
0.009	0.0143593	0
0.0091	0.0144587	0
0.0092	0.0145571	0
0.0093	0.0146546	0
0.0094	0.0147511	0
0.0095	0.0148468	0
0.0096	0.0149415	0
0.0097	0.0150353	0
0.0098	0.0151282	0
0.0099	0.0152203	0
0.01	0.0153114	0
0.0101	0.0154017	0
0.0102	0.0154912	0
0.0103	0.0155797	0
0.0104	0.0156675	0
0.0105	0.0157544	0
0.0106	0.0158404	0
0.0107	0.0159257	0
0.0108	0.0160101	0
0.0109	0.0160937	0
0.011	0.0161766	0
0.0111	0.0162586	0
0.0112	0.0163399	0
0.0113	0.0164204	0
0.0114	0.0165002	0
0.0115	0.0165791	0
0.0116	0.0166574	0
0.0117	0.0167349	0
0.0118	0.0168116	0
0.0119	0.0168877	0
0.012	0.016963	0
0.0121	0.0170376	0
0.0122	0.0171115	0
0.0123	0.0171847	0
0.0124	0.0172572	0
0.0125	0.017329	0
0.0126	0.0174001	0
0.0127	0.0174706	0
0.0128	0.0175404	0
0.0129	0.0176096	0
0.013	0.0176781	0
0.0131	0.0177459	0
0.0132	0.0178131	0
0.0133	0.0178797	0
0.0134	0.0179457	0
0.0135	0.018011	0
0.0136	0.0180757	0
0.0137	0.0181399	0
0.0138	0.0182034	0
0.0139	0.0182663	0
0.014	0.0183286	0
0.0141	0.0183904	0
0.0142	0.0184516	0
0.0143	0.0185122	0
0.0144	0.0185722	0
0.0145	0.0186317	0
0.0146	0.0186906	0
0.0147	0.0187489	0
0.0148	0.0188068	0
0.0149	0.018864	0
0.015	0.0189208	0
0.0151	0.018977	0
0.0152	0.0190327	0
0.0153	0.0190879	0
0.0154	0.0191426	0
0.0155	0.0191967	0
0.0156	0.0192504	0
0.0157	0.0193035	0
0.0158	0.0193562	0
0.0159	0.0194084	0
0.016	0.0194601	0
0.0161	0.0195113	0
0.0162	0.019562	0
0.0163	0.0196123	0
0.0164	0.0196621	0
0.0165	0.0197115	0
0.0166	0.0197604	0
0.0167	0.0198088	0
0.0168	0.0198568	0
0.0169	0.0199044	0
0.017	0.0199515	0
0.0171	0.0199982	0
0.0172	0.0200444	0
0.0173	0.0200903	0
0.0174	0.0201357	0
0.0175	0.0201807	0
0.0176	0.0202253	0
0.0177	0.0202694	0
0.0178	0.0203132	0
0.0179	0.0203566	0
0.018	0.0203996	0
0.0181	0.0204422	0
0.0182	0.0204844	0
0.0183	0.0205262	0
0.0184	0.0205676	0
0.0185	0.0206087	0
0.0186	0.0206493	0
0.0187	0.0206897	0
0.0188	0.0207296	0
0.0189	0.0207692	0
0.019	0.0208084	0
0.0191	0.0208473	0
0.0192	0.0208858	0
0.0193	0.020924	0
0.0194	0.0209618	0
0.0195	0.0209993	0
0.0196	0.0210364	0
0.0197	0.0210733	0
0.0198	0.0211097	0
0.0199	0.0211459	0
0.02	0.0211817	0
0.0201	0.0212172	0
0.0202	0.0212524	0
0.0203	0.0212873	0
0.0204	0.0213219	0
0.0205	0.0213561	0
0.0206	0.0213901	0
0.0207	0.0214237	0
0.0208	0.0214571	0
0.0209	0.0214901	0
0.021	0.0215229	0
0.0211	0.0215554	0
0.0212	0.0215875	0
0.0213	0.0216194	0
0.0214	0.021651	0
0.0215	0.0216824	0
0.0216	0.0217134	0
0.0217	0.0217442	0
0.0218	0.0217747	0
0.0219	0.0218049	0
0.022	0.0218349	0
0.0221	0.0218646	0
0.0222	0.0218941	0
0.0223	0.0219233	0
0.0224	0.0219522	0
0.0225	0.0219809	0
0.0226	0.0220093	0
0.0227	0.0220375	0
0.0228	0.0220654	0
0.0229	0.0220931	0
0.023	0.0221206	0
0.0231	0.0221478	0
0.0232	0.0221747	0
0.0233	0.0222015	0
0.0234	0.022228	0
0.0235	0.0222543	0
0.0236	0.0222803	0
0.0237	0.0223062	0
0.0238	0.0223318	0
0.0239	0.0223572	0
0.024	0.0223823	0
0.0241	0.0224073	0
0.0242	0.022432	0
0.0243	0.0224565	0
0.0244	0.0224808	0
0.0245	0.0225049	0
0.0246	0.0225288	0
0.0247	0.0225525	0
0.0248	0.022576	0
0.0249	0.0225993	0
0.025	0.0226224	0
0.0251	0.0226453	0
0.0252	0.022668	0
0.0253	0.0226906	0
0.0254	0.0227129	0
0.0255	0.022735	0
0.0256	0.022757	0
0.0257	0.0227787	0
0.0258	0.0228003	0
0.0259	0.0228217	0
0.026	0.022843	0
0.0261	0.022864	0
0.0262	0.0228849	0
0.0263	0.0229056	0
0.0264	0.0229261	0
0.0265	0.0229464	0
0.0266	0.0229666	0
0.0267	0.0229866	0
0.0268	0.0230065	0
0.0269	0.0230262	0
0.027	0.0230457	0
0.0271	0.0230651	0
0.0272	0.0230843	0
0.0273	0.0231033	0
0.0274	0.0231222	0
0.0275	0.023141	0
0.0276	0.0231595	0
0.0277	0.023178	0
0.0278	0.0231963	0
0.0279	0.0232144	0
0.028	0.0232324	0
0.0281	0.0232502	0
0.0282	0.0232679	0
0.0283	0.0232855	0
0.0284	0.0233029	0
0.0285	0.0233202	0
0.0286	0.0233373	0
0.0287	0.0233543	0
0.0288	0.0233712	0
0.0289	0.0233879	0
0.029	0.0234045	0
0.0291	0.0234209	0
0.0292	0.0234373	0
0.0293	0.0234535	0
0.0294	0.0234695	0
0.0295	0.0234855	0
0.0296	0.0235013	0
0.0297	0.023517	0
0.0298	0.0235326	0
0.0299	0.023548	0
0.03	0.0235633	0
0.0301	0.0235786	0
0.0302	0.0235936	0
0.0303	0.0236086	0
0.0304	0.0236235	0
0.0305	0.0236382	0
0.0306	0.0236528	0
0.0307	0.0236674	0
0.0308	0.0236818	0
0.0309	0.0236961	0
0.031	0.0237102	0
0.0311	0.0237243	0
0.0312	0.0237383	0
0.0313	0.0237521	0
0.0314	0.0237659	0
0.0315	0.0237796	0
0.0316	0.0237931	0
0.0317	0.0238065	0
0.0318	0.0238199	0
0.0319	0.0238331	0
0.032	0.0238463	0
0.0321	0.0238593	0
0.0322	0.0238723	0
0.0323	0.0238851	0
0.0324	0.0238979	0
0.0325	0.0239105	0
0.0326	0.0239231	0
0.0327	0.0239356	0
0.0328	0.023948	0
0.0329	0.0239603	0
0.033	0.0239725	0
0.0331	0.0239846	0
0.0332	0.0239966	0
0.0333	0.0240085	0
0.0334	0.0240204	0
0.0335	0.0240322	0
0.0336	0.0240438	0
0.0337	0.0240554	0
0.0338	0.024067	0
0.0339	0.0240784	0
0.034	0.0240897	0
0.0341	0.024101	0
0.0342	0.0241122	0
0.0343	0.0241233	0
0.0344	0.0241343	0
0.0345	0.0241453	0
0.0346	0.0241562	0
0.0347	0.024167	0
0.0348	0.0241777	0
0.0349	0.0241883	0
0.035	0.0241989	0
0.0351	0.0242094	0
0.0352	0.0242198	0
0.0353	0.0242302	0
0.0354	0.0242405	0
0.0355	0.0242507	0
0.0356	0.0242608	0
0.0357	0.0242709	0
0.0358	0.0242809	0
0.0359	0.0242908	0
0.036	0.0243007	0
0.0361	0.0243105	0
0.0362	0.0243202	0
0.0363	0.0243299	0
0.0364	0.0243395	0
0.0365	0.0243491	0
0.0366	0.0243585	0
0.0367	0.024368	0
0.0368	0.0243773	0
0.0369	0.0243866	0
0.037	0.0243958	0
0.0371	0.024405	0
0.0372	0.0244141	0
0.0373	0.0244232	0
0.0374	0.0244322	0
0.0375	0.0244411	0
0.0376	0.02445	0
0.0377	0.0244588	0
0.0378	0.0244676	0
0.0379	0.0244763	0
0.038	0.0244849	0
0.0381	0.0244935	0
0.0382	0.0245021	0
0.0383	0.0245105	0
0.0384	0.024519	0
0.0385	0.0245274	0
0.0386	0.0245357	0
0.0387	0.024544	0
0.0388	0.0245522	0
0.0389	0.0245604	0
0.039	0.0245685	0
0.0391	0.0245766	0
0.0392	0.0245846	0
0.0393	0.0245926	0
0.0394	0.0246005	0
0.0395	0.0246084	0
0.0396	0.0246162	0
0.0397	0.024624	0
0.0398	0.0246317	0
0.0399	0.0246394	0
0.04	0.0246471	0
0.0401	0.0246547	0
0.0402	0.0246622	0
0.0403	0.0246698	0
0.0404	0.0246772	0
0.0405	0.0246846	0
0.0406	0.024692	0
0.0407	0.0246994	0
0.0408	0.0247067	0
0.0409	0.0247139	0
0.041	0.0247211	0
0.0411	0.0247283	0
0.0412	0.0247354	0
0.0413	0.0247425	0
0.0414	0.0247496	0
0.0415	0.0247566	0
0.0416	0.0247635	0
0.0417	0.0247705	0
0.0418	0.0247774	0
0.0419	0.0247842	0
0.042	0.024791	0
0.0421	0.0247978	0
0.0422	0.0248046	0
0.0423	0.0248113	0
0.0424	0.0248179	0
0.0425	0.0248246	0
0.0426	0.0248312	0
0.0427	0.0248377	0
0.0428	0.0248442	0
0.0429	0.0248507	0
0.043	0.0248572	0
0.0431	0.0248636	0
0.0432	0.02487	0
0.0433	0.0248764	0
0.0434	0.0248827	0
0.0435	0.024889	0
0.0436	0.0248952	0
0.0437	0.0249014	0
0.0438	0.0249076	0
0.0439	0.0249138	0
0.044	0.0249199	0
0.0441	0.024926	0
0.0442	0.0249321	0
0.0443	0.0249381	0
0.0444	0.0249441	0
0.0445	0.0249501	0
0.0446	0.0249561	0
0.0447	0.024962	0
0.0448	0.0249679	0
0.0449	0.0249737	0
0.045	0.0249796	0
0.0451	0.0249854	0
0.0452	0.0249911	0
0.0453	0.0249969	0
0.0454	0.0250026	0
0.0455	0.0250083	0
0.0456	0.025014	0
0.0457	0.0250196	0
0.0458	0.0250252	0
0.0459	0.0250308	0
0.046	0.0250363	0
0.0461	0.0250419	0
0.0462	0.0250474	0
0.0463	0.0250529	0
0.0464	0.0250583	0
0.0465	0.0250638	0
0.0466	0.0250692	0
0.0467	0.0250745	0
0.0468	0.0250799	0
0.0469	0.0250852	0
0.047	0.0250906	0
0.0471	0.0250958	0
0.0472	0.0251011	0
0.0473	0.0251063	0
0.0474	0.0251116	0
0.0475	0.0251168	0
0.0476	0.0251219	0
0.0477	0.0251271	0
0.0478	0.0251322	0
0.0479	0.0251373	0
0.048	0.0251424	0
0.0481	0.0251475	0
0.0482	0.0251525	0
0.0483	0.0251575	0
0.0484	0.0251625	0
0.0485	0.0251675	0
0.0486	0.0251725	0
0.0487	0.0251774	0
0.0488	0.0251823	0
0.0489	0.0251872	0
0.049	0.0251921	0
0.0491	0.025197	0
0.0492	0.0252018	0
0.0493	0.0252066	0
0.0494	0.0252114	0
0.0495	0.0252162	0
0.0496	0.025221	0
0.0497	0.0252257	0
0.0498	0.0252304	0
0.0499	0.0252351	0
0.05	0.0252398	0
0.0501	0.0252445	0
0.0502	0.0252492	0
0.0503	0.0252538	0
0.0504	0.0252584	0
0.0505	0.025263	0
0.0506	0.0252676	0
0.0507	0.0252722	0
0.0508	0.0252767	0
0.0509	0.0252813	0
0.051	0.0252858	0
0.0511	0.0252903	0
0.0512	0.0252948	0
0.0513	0.0252992	0
0.0514	0.0253037	0
0.0515	0.0253081	0
0.0516	0.0253125	0
0.0517	0.0253169	0
0.0518	0.0253213	0
0.0519	0.0253257	0
0.052	0.0253301	0
0.0521	0.0253344	0
0.0522	0.0253387	0
0.0523	0.0253431	0
0.0524	0.0253473	0
0.0525	0.0253516	0
0.0526	0.0253559	0
0.0527	0.0253602	0
0.0528	0.0253644	0
0.0529	0.0253686	0
0.053	0.0253728	0
0.0531	0.025377	0
0.0532	0.0253812	0
0.0533	0.0253854	0
0.0534	0.0253896	0
0.0535	0.0253937	0
0.0536	0.0253978	0
0.0537	0.025402	0
0.0538	0.0254061	0
0.0539	0.0254102	0
0.054	0.0254143	0
0.0541	0.0254183	0
0.0542	0.0254224	0
0.0543	0.0254264	0
0.0544	0.0254305	0
0.0545	0.0254345	0
0.0546	0.0254385	0
0.0547	0.0254425	0
0.0548	0.0254465	0
0.0549	0.0254504	0
0.055	0.0254544	0
0.0551	0.0254583	0
0.0552	0.0254623	0
0.0553	0.0254662	0
0.0554	0.0254701	0
0.0555	0.025474	0
0.0556	0.0254779	0
0.0557	0.0254818	0
0.0558	0.0254857	0
0.0559	0.0254895	0
0.056	0.0254934	0
0.0561	0.0254972	0
0.0562	0.025501	0
0.0563	0.0255048	0
0.0564	0.0255086	0
0.0565	0.0255124	0
0.0566	0.0255162	0
0.0567	0.02552	0
0.0568	0.0255238	0
0.0569	0.0255275	0
0.057	0.0255313	0
0.0571	0.025535	0
0.0572	0.0255387	0
0.0573	0.0255424	0
0.0574	0.0255461	0
0.0575	0.0255498	0
0.0576	0.0255535	0
0.0577	0.0255572	0
0.0578	0.0255609	0
0.0579	0.0255645	0
0.058	0.0255682	0
0.0581	0.0255718	0
0.0582	0.0255754	0
0.0583	0.0255791	0
0.0584	0.0255827	0
0.0585	0.0255863	0
0.0586	0.0255899	0
0.0587	0.0255935	0
0.0588	0.025597	0
0.0589	0.0256006	0
0.059	0.0256042	0
0.0591	0.0256077	0
0.0592	0.0256113	0
0.0593	0.0256148	0
0.0594	0.0256183	0
0.0595	0.0256218	0
0.0596	0.0256254	0
0.0597	0.0256289	0
0.0598	0.0256324	0
0.0599	0.0256358	0
0.06	0.0256393	0
0.0601	0.0256428	0
0.0602	0.0256463	0
0.0603	0.0256497	0
0.0604	0.0256532	0
0.0605	0.0256566	0
0.0606	0.02566	0
0.0607	0.0256635	0
0.0608	0.0256669	0
0.0609	0.0256703	0
0.061	0.0256737	0
0.0611	0.0256771	0
0.0612	0.0256805	0
0.0613	0.0256839	0
0.0614	0.0256872	0
0.0615	0.0256906	0
0.0616	0.025694	0
0.0617	0.0256973	0
0.0618	0.0257007	0
0.0619	0.025704	0
0.062	0.0257074	0
0.0621	0.0257107	0
0.0622	0.025714	0
0.0623	0.0257173	0
0.0624	0.0257206	0
0.0625	0.0257239	0
0.0626	0.0257272	0
0.0627	0.0257305	0
0.0628	0.0257338	0
0.0629	0.0257371	0
0.063	0.0257403	0
0.0631	0.0257436	0
0.0632	0.0257469	0
0.0633	0.0257501	0
0.0634	0.0257534	0
0.0635	0.0257566	0
0.0636	0.0257598	0
0.0637	0.0257631	0
0.0638	0.0257663	0
0.0639	0.0257695	0
0.064	0.0257727	0
0.0641	0.0257759	0
0.0642	0.0257791	0
0.0643	0.0257823	0
0.0644	0.0257855	0
0.0645	0.0257887	0
0.0646	0.0257918	0
0.0647	0.025795	0
0.0648	0.0257982	0
0.0649	0.0258013	0
0.065	0.0258045	0
0.0651	0.0258076	0
0.0652	0.0258108	0
0.0653	0.0258139	0
0.0654	0.025817	0
0.0655	0.0258202	0
0.0656	0.0258233	0
0.0657	0.0258264	0
0.0658	0.0258295	0
0.0659	0.0258326	0
0.066	0.0258357	0
0.0661	0.0258388	0
0.0662	0.0258419	0
0.0663	0.025845	0
0.0664	0.0258481	0
0.0665	0.0258511	0
0.0666	0.0258542	0
0.0667	0.0258573	0
0.0668	0.0258603	0
0.0669	0.0258634	0
0.067	0.0258665	0
0.0671	0.0258695	0
0.0672	0.0258725	0
0.0673	0.0258756	0
0.0674	0.0258786	0
0.0675	0.0258816	0
0.0676	0.0258847	0
0.0677	0.0258877	0
0.0678	0.0258907	0
0.0679	0.0258937	0
0.068	0.0258967	0
0.0681	0.0258997	0
0.0682	0.0259027	0
0.0683	0.0259057	0
0.0684	0.0259087	0
0.0685	0.0259117	0
0.0686	0.0259146	0
0.0687	0.0259176	0
0.0688	0.0259206	0
0.0689	0.0259236	0
0.069	0.0259265	0
0.0691	0.0259295	0
0.0692	0.0259324	0
0.0693	0.0259354	0
0.0694	0.0259383	0
0.0695	0.0259413	0
0.0696	0.0259442	0
0.0697	0.0259471	0
0.0698	0.0259501	0
0.0699	0.025953	0
0.07	0.0259559	0
0.0701	0.0259588	0
0.0702	0.0259617	0
0.0703	0.0259646	0
0.0704	0.0259675	0
0.0705	0.0259704	0
0.0706	0.0259733	0
0.0707	0.0259762	0
0.0708	0.0259791	0
0.0709	0.025982	0
0.071	0.0259849	0
0.0711	0.0259878	0
0.0712	0.0259906	0
0.0713	0.0259935	0
0.0714	0.0259964	0
0.0715	0.0259992	0
0.0716	0.0260021	0
0.0717	0.026005	0
0.0718	0.0260078	0
0.0719	0.0260107	0
0.072	0.0260135	0
0.0721	0.0260163	0
0.0722	0.0260192	0
0.0723	0.026022	0
0.0724	0.0260248	0
0.0725	0.0260277	0
0.0726	0.0260305	0
0.0727	0.0260333	0
0.0728	0.0260361	0
0.0729	0.0260389	0
0.073	0.0260418	0
0.0731	0.0260446	0
0.0732	0.0260474	0
0.0733	0.0260502	0
0.0734	0.026053	0
0.0735	0.0260558	0
0.0736	0.0260585	0
0.0737	0.0260613	0
0.0738	0.0260641	0
0.0739	0.0260669	0
0.074	0.0260697	0
0.0741	0.0260724	0
0.0742	0.0260752	0
0.0743	0.026078	0
0.0744	0.0260808	0
0.0745	0.0260835	0
0.0746	0.0260863	0
0.0747	0.026089	0
0.0748	0.0260918	0
0.0749	0.0260945	0
0.075	0.0260973	0
0.0751	0.0261	0
0.0752	0.0261028	0
0.0753	0.0261055	0
0.0754	0.0261082	0
0.0755	0.026111	0
0.0756	0.0261137	0
0.0757	0.0261164	0
0.0758	0.0261191	0
0.0759	0.0261218	0
0.076	0.0261246	0
0.0761	0.0261273	0
0.0762	0.02613	0
0.0763	0.0261327	0
0.0764	0.0261354	0
0.0765	0.0261381	0
0.0766	0.0261408	0
0.0767	0.0261435	0
0.0768	0.0261462	0
0.0769	0.0261489	0
0.077	0.0261516	0
0.0771	0.0261542	0
0.0772	0.0261569	0
0.0773	0.0261596	0
0.0774	0.0261623	0
0.0775	0.026165	0
0.0776	0.0261676	0
0.0777	0.0261703	0
0.0778	0.026173	0
0.0779	0.0261756	0
0.078	0.0261783	0
0.0781	0.0261809	0
0.0782	0.0261836	0
0.0783	0.0261862	0
0.0784	0.0261889	0
0.0785	0.0261915	0
0.0786	0.0261942	0
0.0787	0.0261968	0
0.0788	0.0261995	0
0.0789	0.0262021	0
0.079	0.0262047	0
0.0791	0.0262074	0
0.0792	0.02621	0
0.0793	0.0262126	0
0.0794	0.0262152	0
0.0795	0.0262179	0
0.0796	0.0262205	0
0.0797	0.0262231	0
0.0798	0.0262257	0
0.0799	0.0262283	0
0.08	0.0262309	0
0.0801	0.0262335	0
0.0802	0.0262361	0
0.0803	0.0262387	0
0.0804	0.0262413	0
0.0805	0.0262439	0
0.0806	0.0262465	0
0.0807	0.0262491	0
0.0808	0.0262517	0
0.0809	0.0262543	0
0.081	0.0262569	0
0.0811	0.0262594	0
0.0812	0.026262	0
0.0813	0.0262646	0
0.0814	0.0262672	0
0.0815	0.0262697	0
0.0816	0.0262723	0
0.0817	0.0262749	0
0.0818	0.0262774	0
0.0819	0.02628	0
0.082	0.0262826	0
0.0821	0.0262851	0
0.0822	0.0262877	0
0.0823	0.0262902	0
0.0824	0.0262928	0
0.0825	0.0262953	0
0.0826	0.0262979	0
0.0827	0.0263004	0
0.0828	0.026303	0
0.0829	0.0263055	0
0.083	0.026308	0
0.0831	0.0263106	0
0.0832	0.0263131	0
0.0833	0.0263156	0
0.0834	0.0263181	0
0.0835	0.0263207	0
0.0836	0.0263232	0
0.0837	0.0263257	0
0.0838	0.0263282	0
0.0839	0.0263308	0
0.084	0.0263333	0
0.0841	0.0263358	0
0.0842	0.0263383	0
0.0843	0.0263408	0
0.0844	0.0263433	0
0.0845	0.0263458	0
0.0846	0.0263483	0
0.0847	0.0263508	0
0.0848	0.0263533	0
0.0849	0.0263558	0
0.085	0.0263583	0
0.0851	0.0263608	0
0.0852	0.0263633	0
0.0853	0.0263658	0
0.0854	0.0263682	0
0.0855	0.0263707	0
0.0856	0.0263732	0
0.0857	0.0263757	0
0.0858	0.0263782	0
0.0859	0.0263806	0
0.086	0.0263831	0
0.0861	0.0263856	0
0.0862	0.026388	0
0.0863	0.0263905	0
0.0864	0.026393	0
0.0865	0.0263954	0
0.0866	0.0263979	0
0.0867	0.0264003	0
0.0868	0.0264028	0
0.0869	0.0264053	0
0.087	0.0264077	0
0.0871	0.0264102	0
0.0872	0.0264126	0
0.0873	0.026415	0
0.0874	0.0264175	0
0.0875	0.0264199	0
0.0876	0.0264224	0
0.0877	0.0264248	0
0.0878	0.0264272	0
0.0879	0.0264297	0
0.088	0.0264321	0
0.0881	0.0264345	0
0.0882	0.026437	0
0.0883	0.0264394	0
0.0884	0.0264418	0
0.0885	0.0264442	0
0.0886	0.0264467	0
0.0887	0.0264491	0
0.0888	0.0264515	0
0.0889	0.0264539	0
0.089	0.0264563	0
0.0891	0.0264587	0
0.0892	0.0264611	0
0.0893	0.0264635	0
0.0894	0.0264659	0
0.0895	0.0264683	0
0.0896	0.0264707	0
0.0897	0.0264731	0
0.0898	0.0264755	0
0.0899	0.0264779	0
0.09	0.0264803	0
0.0901	0.0264827	0
0.0902	0.0264851	0
0.0903	0.0264875	0
0.0904	0.0264899	0
0.0905	0.0264923	0
0.0906	0.0264946	0
0.0907	0.026497	0
0.0908	0.0264994	0
0.0909	0.0265018	0
0.091	0.0265041	0
0.0911	0.0265065	0
0.0912	0.0265089	0
0.0913	0.0265113	0
0.0914	0.0265136	0
0.0915	0.026516	0
0.0916	0.0265184	0
0.0917	0.0265207	0
0.0918	0.0265231	0
0.0919	0.0265254	0
0.092	0.0265278	0
0.0921	0.0265301	0
0.0922	0.0265325	0
0.0923	0.0265348	0
0.0924	0.0265372	0
0.0925	0.0265395	0
0.0926	0.0265419	0
0.0927	0.0265442	0
0.0928	0.0265466	0
0.0929	0.0265489	0
0.093	0.0265512	0
0.0931	0.0265536	0
0.0932	0.0265559	0
0.0933	0.0265583	0
0.0934	0.0265606	0
0.0935	0.0265629	0
0.0936	0.0265652	0
0.0937	0.0265676	0
0.0938	0.0265699	0
0.0939	0.0265722	0
0.094	0.0265745	0
0.0941	0.0265768	0
0.0942	0.0265792	0
0.0943	0.0265815	0
0.0944	0.0265838	0
0.0945	0.0265861	0
0.0946	0.0265884	0
0.0947	0.0265907	0
0.0948	0.026593	0
0.0949	0.0265953	0
0.095	0.0265976	0
0.0951	0.0265999	0
0.0952	0.0266022	0
0.0953	0.0266045	0
0.0954	0.0266068	0
0.0955	0.0266091	0
0.0956	0.0266114	0
0.0957	0.0266137	0
0.0958	0.026616	0
0.0959	0.0266183	0
0.096	0.0266206	0
0.0961	0.0266229	0
0.0962	0.0266251	0
0.0963	0.0266274	0
0.0964	0.0266297	0
0.0965	0.026632	0
0.0966	0.0266343	0
0.0967	0.0266365	0
0.0968	0.0266388	0
0.0969	0.0266411	0
0.097	0.0266433	0
0.0971	0.0266456	0
0.0972	0.0266479	0
0.0973	0.0266501	0
0.0974	0.0266524	0
0.0975	0.0266547	0
0.0976	0.0266569	0
0.0977	0.0266592	0
0.0978	0.0266614	0
0.0979	0.0266637	0
0.098	0.0266659	0
0.0981	0.0266682	0
0.0982	0.0266704	0
0.0983	0.0266727	0
0.0984	0.0266749	0
0.0985	0.0266772	0
0.0986	0.0266794	0
0.0987	0.0266817	0
0.0988	0.0266839	0
0.0989	0.0266861	0
0.099	0.0266884	0
0.0991	0.0266906	0
0.0992	0.0266928	0
0.0993	0.0266951	0
0.0994	0.0266973	0
0.0995	0.0266995	0
0.0996	0.0267018	0
0.0997	0.026704	0
0.0998	0.0267062	0
0.0999	0.0267084	0
0.1	0.0267107	0
0.1001	0.0267129	0
0.1002	0.0267151	0
0.1003	0.0267173	0
0.1004	0.0267195	0
0.1005	0.0267217	0
0.1006	0.0267239	0
0.1007	0.0267262	0
0.1008	0.0267284	0
0.1009	0.0267306	0
0.101	0.0267328	0
0.1011	0.026735	0
0.1012	0.0267372	0
0.1013	0.0267394	0
0.1014	0.0267416	0
0.1015	0.0267438	0
0.1016	0.026746	0
0.1017	0.0267482	0
0.1018	0.0267503	0
0.1019	0.0267525	0
0.102	0.0267547	0
0.1021	0.0267569	0
0.1022	0.0267591	0
0.1023	0.0267613	0
0.1024	0.0267635	0
0.1025	0.0267656	0
0.1026	0.0267678	0
0.1027	0.02677	0
0.1028	0.0267722	0
0.1029	0.0267744	0
0.103	0.0267765	0
0.1031	0.0267787	0
0.1032	0.0267809	0
0.1033	0.026783	0
0.1034	0.0267852	0
0.1035	0.0267874	0
0.1036	0.0267895	0
0.1037	0.0267917	0
0.1038	0.0267939	0
0.1039	0.026796	0
0.104	0.0267982	0
0.1041	0.0268003	0
0.1042	0.0268025	0
0.1043	0.0268046	0
0.1044	0.0268068	0
0.1045	0.0268089	0
0.1046	0.0268111	0
0.1047	0.0268132	0
0.1048	0.0268154	0
0.1049	0.0268175	0
0.105	0.0268197	0
0.1051	0.0268218	0
0.1052	0.026824	0
0.1053	0.0268261	0
0.1054	0.0268282	0
0.1055	0.0268304	0
0.1056	0.0268325	0
0.1057	0.0268346	0
0.1058	0.0268368	0
0.1059	0.0268389	0
0.106	0.026841	0
0.1061	0.0268432	0
0.1062	0.0268453	0
0.1063	0.0268474	0
0.1064	0.0268495	0
0.1065	0.0268516	0
0.1066	0.0268538	0
0.1067	0.0268559	0
0.1068	0.026858	0
0.1069	0.0268601	0
0.107	0.0268622	0
0.1071	0.0268643	0
0.1072	0.0268664	0
0.1073	0.0268686	0
0.1074	0.0268707	0
0.1075	0.0268728	0
0.1076	0.0268749	0
0.1077	0.026877	0
0.1078	0.0268791	0
0.1079	0.0268812	0
0.108	0.0268833	0
0.1081	0.0268854	0
0.1082	0.0268875	0
0.1083	0.0268896	0
0.1084	0.0268917	0
0.1085	0.0268937	0
0.1086	0.0268958	0
0.1087	0.0268979	0
0.1088	0.0269	0
0.1089	0.0269021	0
0.109	0.0269042	0
0.1091	0.0269063	0
0.1092	0.0269083	0
0.1093	0.0269104	0
0.1094	0.0269125	0
0.1095	0.0269146	0
0.1096	0.0269167	0
0.1097	0.0269187	0
0.1098	0.0269208	0
0.1099	0.0269229	0
0.11	0.0269249	0
0.1101	0.026927	0
0.1102	0.0269291	0
0.1103	0.0269311	0
0.1104	0.0269332	0
0.1105	0.0269353	0
0.1106	0.0269373	0
0.1107	0.0269394	0
0.1108	0.0269414	0
0.1109	0.0269435	0
0.111	0.0269456	0
0.1111	0.0269476	0
0.1112	0.0269497	0
0.1113	0.0269517	0
0.1114	0.0269538	0
0.1115	0.0269558	0
0.1116	0.0269579	0
0.1117	0.0269599	0
0.1118	0.0269619	0
0.1119	0.026964	0
0.112	0.026966	0
0.1121	0.0269681	0
0.1122	0.0269701	0
0.1123	0.0269721	0
0.1124	0.0269742	0
0.1125	0.0269762	0
0.1126	0.0269782	0
0.1127	0.0269803	0
0.1128	0.0269823	0
0.1129	0.0269843	0
0.113	0.0269864	0
0.1131	0.0269884	0
0.1132	0.0269904	0
0.1133	0.0269924	0
0.1134	0.0269945	0
0.1135	0.0269965	0
0.1136	0.0269985	0
0.1137	0.0270005	0
0.1138	0.0270025	0
0.1139	0.0270045	0
0.114	0.0270066	0
0.1141	0.0270086	0
0.1142	0.0270106	0
0.1143	0.0270126	0
0.1144	0.0270146	0
0.1145	0.0270166	0
0.1146	0.0270186	0
0.1147	0.0270206	0
0.1148	0.0270226	0
0.1149	0.0270246	0
0.115	0.0270266	0
0.1151	0.0270286	0
0.1152	0.0270306	0
0.1153	0.0270326	0
0.1154	0.0270346	0
0.1155	0.0270366	0
0.1156	0.0270386	0
0.1157	0.0270406	0
0.1158	0.0270426	0
0.1159	0.0270446	0
0.116	0.0270465	0
0.1161	0.0270485	0
0.1162	0.0270505	0
0.1163	0.0270525	0
0.1164	0.0270545	0
0.1165	0.0270565	0
0.1166	0.0270584	0
0.1167	0.0270604	0
0.1168	0.0270624	0
0.1169	0.0270644	0
0.117	0.0270663	0
0.1171	0.0270683	0
0.1172	0.0270703	0
0.1173	0.0270722	0
0.1174	0.0270742	0
0.1175	0.0270762	0
0.1176	0.0270781	0
0.1177	0.0270801	0
0.1178	0.0270821	0
0.1179	0.027084	0
0.118	0.027086	0
0.1181	0.0270879	0
0.1182	0.0270899	0
0.1183	0.0270918	0
0.1184	0.0270938	0
0.1185	0.0270958	0
0.1186	0.0270977	0
0.1187	0.0270997	0
0.1188	0.0271016	0
0.1189	0.0271035	0
0.119	0.0271055	0
0.1191	0.0271074	0
0.1192	0.0271094	0
0.1193	0.0271113	0
0.1194	0.0271133	0
0.1195	0.0271152	0
0.1196	0.0271171	0
0.1197	0.0271191	0
0.1198	0.027121	0
0.1199	0.0271229	0
0.12	0.0271249	0
0.1201	0.0271268	0
0.1202	0.0271287	0
0.1203	0.0271307	0
0.1204	0.0271326	0
0.1205	0.0271345	0
0.1206	0.0271364	0
0.1207	0.0271384	0
0.1208	0.0271403	0
0.1209	0.0271422	0
0.121	0.0271441	0
0.1211	0.0271461	0
0.1212	0.027148	0
0.1213	0.0271499	0
0.1214	0.0271518	0
0.1215	0.0271537	0
0.1216	0.0271556	0
0.1217	0.0271575	0
0.1218	0.0271594	0
0.1219	0.0271613	0
0.122	0.0271633	0
0.1221	0.0271652	0
0.1222	0.0271671	0
0.1223	0.027169	0
0.1224	0.0271709	0
0.1225	0.0271728	0
0.1226	0.0271747	0
0.1227	0.0271766	0
0.1228	0.0271785	0
0.1229	0.0271804	0
0.123	0.0271822	0
0.1231	0.0271841	0
0.1232	0.027186	0
0.1233	0.0271879	0
0.1234	0.0271898	0
0.1235	0.0271917	0
0.1236	0.0271936	0
0.1237	0.0271955	0
0.1238	0.0271974	0
0.1239	0.0271992	0
0.124	0.0272011	0
0.1241	0.027203	0
0.1242	0.0272049	0
0.1243	0.0272067	0
0.1244	0.0272086	0
0.1245	0.0272105	0
0.1246	0.0272124	0
0.1247	0.0272142	0
0.1248	0.0272161	0
0.1249	0.027218	0
0.125	0.0272199	0
0.1251	0.0272217	0
0.1252	0.0272236	0
0.1253	0.0272254	0
0.1254	0.0272273	0
0.1255	0.0272292	0
0.1256	0.027231	0
0.1257	0.0272329	0
0.1258	0.0272347	0
0.1259	0.0272366	0
0.126	0.0272385	0
0.1261	0.0272403	0
0.1262	0.0272422	0
0.1263	0.027244	0
0.1264	0.0272459	0
0.1265	0.0272477	0
0.1266	0.0272496	0
0.1267	0.0272514	0
0.1268	0.0272533	0
0.1269	0.0272551	0
0.127	0.0272569	0
0.1271	0.0272588	0
0.1272	0.0272606	0
0.1273	0.0272625	0
0.1274	0.0272643	0
0.1275	0.0272661	0
0.1276	0.027268	0
0.1277	0.0272698	0
0.1278	0.0272716	0
0.1279	0.0272735	0
0.128	0.0272753	0
0.1281	0.0272771	0
0.1282	0.027279	0
0.1283	0.0272808	0
0.1284	0.0272826	0
0.1285	0.0272844	0
0.1286	0.0272863	0
0.1287	0.0272881	0
0.1288	0.0272899	0
0.1289	0.0272917	0
0.129	0.0272935	0
0.1291	0.0272954	0
0.1292	0.0272972	0
0.1293	0.027299	0
0.1294	0.0273008	0
0.1295	0.0273026	0
0.1296	0.0273044	0
0.1297	0.0273062	0
0.1298	0.027308	0
0.1299	0.0273099	0
0.13	0.0273117	0
0.1301	0.0273135	0
0.1302	0.0273153	0
0.1303	0.0273171	0
0.1304	0.0273189	0
0.1305	0.0273207	0
0.1306	0.0273225	0
0.1307	0.0273243	0
0.1308	0.0273261	0
0.1309	0.0273279	0
0.131	0.0273296	0
0.1311	0.0273314	0
0.1312	0.0273332	0
0.1313	0.027335	0
0.1314	0.0273368	0
0.1315	0.0273386	0
0.1316	0.0273404	0
0.1317	0.0273422	0
0.1318	0.027344	0
0.1319	0.0273457	0
0.132	0.0273475	0
0.1321	0.0273493	0
0.1322	0.0273511	0
0.1323	0.0273529	0
0.1324	0.0273546	0
0.1325	0.0273564	0
0.1326	0.0273582	0
0.1327	0.02736	0
0.1328	0.0273617	0
0.1329	0.0273635	0
0.133	0.0273653	0
0.1331	0.027367	0
0.1332	0.0273688	0
0.1333	0.0273706	0
0.1334	0.0273723	0
0.1335	0.0273741	0
0.1336	0.0273759	0
0.1337	0.0273776	0
0.1338	0.0273794	0
0.1339	0.0273811	0
0.134	0.0273829	0
0.1341	0.0273847	0
0.1342	0.0273864	0
0.1343	0.0273882	0
0.1344	0.0273899	0
0.1345	0.0273917	0
0.1346	0.0273934	0
0.1347	0.0273952	0
0.1348	0.0273969	0
0.1349	0.0273987	0
0.135	0.0274004	0
0.1351	0.0274022	0
0.1352	0.0274039	0
0.1353	0.0274056	0
0.1354	0.0274074	0
0.1355	0.0274091	0
0.1356	0.0274109	0
0.1357	0.0274126	0
0.1358	0.0274143	0
0.1359	0.0274161	0
0.136	0.0274178	0
0.1361	0.0274195	0
0.1362	0.0274213	0
0.1363	0.027423	0
0.1364	0.0274247	0
0.1365	0.0274265	0
0.1366	0.0274282	0
0.1367	0.0274299	0
0.1368	0.0274316	0
0.1369	0.0274334	0
0.137	0.0274351	0
0.1371	0.0274368	0
0.1372	0.0274385	0
0.1373	0.0274402	0
0.1374	0.027442	0
0.1375	0.0274437	0
0.1376	0.0274454	0
0.1377	0.0274471	0
0.1378	0.0274488	0
0.1379	0.0274505	0
0.138	0.0274522	0
0.1381	0.0274539	0
0.1382	0.0274557	0
0.1383	0.0274574	0
0.1384	0.0274591	0
0.1385	0.0274608	0
0.1386	0.0274625	0
0.1387	0.0274642	0
0.1388	0.0274659	0
0.1389	0.0274676	0
0.139	0.0274693	0
0.1391	0.027471	0
0.1392	0.0274727	0
0.1393	0.0274744	0
0.1394	0.0274761	0
0.1395	0.0274778	0
0.1396	0.0274795	0
0.1397	0.0274811	0
0.1398	0.0274828	0
0.1399	0.0274845	0
0.14	0.0274862	0
0.1401	0.0274879	0
0.1402	0.0274896	0
0.1403	0.0274913	0
0.1404	0.027493	0
0.1405	0.0274946	0
0.1406	0.0274963	0
0.1407	0.027498	0
0.1408	0.0274997	0
0.1409	0.0275014	0
0.141	0.027503	0
0.1411	0.0275047	0
0.1412	0.0275064	0
0.1413	0.0275081	0
0.1414	0.0275097	0
0.1415	0.0275114	0
0.1416	0.0275131	0
0.1417	0.0275147	0
0.1418	0.0275164	0
0.1419	0.0275181	0
0.142	0.0275197	0
0.1421	0.0275214	0
0.1422	0.0275231	0
0.1423	0.0275247	0
0.1424	0.0275264	0
0.1425	0.027528	0
0.1426	0.0275297	0
0.1427	0.0275314	0
0.1428	0.027533	0
0.1429	0.0275347	0
0.143	0.0275363	0
0.1431	0.027538	0
0.1432	0.0275396	0
0.1433	0.0275413	0
0.1434	0.0275429	0
0.1435	0.0275446	0
0.1436	0.0275462	0
0.1437	0.0275479	0
0.1438	0.0275495	0
0.1439	0.0275512	0
0.144	0.0275528	0
0.1441	0.0275544	0
0.1442	0.0275561	0
0.1443	0.0275577	0
0.1444	0.0275594	0
0.1445	0.027561	0
0.1446	0.0275626	0
0.1447	0.0275643	0
0.1448	0.0275659	0
0.1449	0.0275675	0
0.145	0.0275692	0
0.1451	0.0275708	0
0.1452	0.0275724	0
0.1453	0.0275741	0
0.1454	0.0275757	0
0.1455	0.0275773	0
0.1456	0.0275789	0
0.1457	0.0275806	0
0.1458	0.0275822	0
0.1459	0.0275838	0
0.146	0.0275854	0
0.1461	0.0275871	0
0.1462	0.0275887	0
0.1463	0.0275903	0
0.1464	0.0275919	0
0.1465	0.0275935	0
0.1466	0.0275951	0
0.1467	0.0275967	0
0.1468	0.0275984	0
0.1469	0.0276	0
0.147	0.0276016	0
0.1471	0.0276032	0
0.1472	0.0276048	0
0.1473	0.0276064	0
0.1474	0.027608	0
0.1475	0.0276096	0
0.1476	0.0276112	0
0.1477	0.0276128	0
0.1478	0.0276144	0
0.1479	0.027616	0
0.148	0.0276176	0
0.1481	0.0276192	0
0.1482	0.0276208	0
0.1483	0.0276224	0
0.1484	0.027624	0
0.1485	0.0276256	0
0.1486	0.0276272	0
0.1487	0.0276288	0
0.1488	0.0276304	0
0.1489	0.027632	0
0.149	0.0276336	0
0.1491	0.0276351	0
0.1492	0.0276367	0
0.1493	0.0276383	0
0.1494	0.0276399	0
0.1495	0.0276415	0
0.1496	0.0276431	0
0.1497	0.0276446	0
0.1498	0.0276462	0
0.1499	0.0276478	0
0.15	0.0276494	0
0.1501	0.027651	0
0.1502	0.0276525	0
0.1503	0.0276541	0
0.1504	0.0276557	0
0.1505	0.0276573	0
0.1506	0.0276588	0
0.1507	0.0276604	0
0.1508	0.027662	0
0.1509	0.0276635	0
0.151	0.0276651	0
0.1511	0.0276667	0
0.1512	0.0276682	0
0.1513	0.0276698	0
0.1514	0.0276714	0
0.1515	0.0276729	0
0.1516	0.0276745	0
0.1517	0.027676	0
0.1518	0.0276776	0
0.1519	0.0276792	0
0.152	0.0276807	0
0.1521	0.0276823	0
0.1522	0.0276838	0
0.1523	0.0276854	0
0.1524	0.0276869	0
0.1525	0.0276885	0
0.1526	0.02769	0
0.1527	0.0276916	0
0.1528	0.0276931	0
0.1529	0.0276947	0
0.153	0.0276962	0
0.1531	0.0276978	0
0.1532	0.0276993	0
0.1533	0.0277009	0
0.1534	0.0277024	0
0.1535	0.0277039	0
0.1536	0.0277055	0
0.1537	0.027707	0
0.1538	0.0277086	0
0.1539	0.0277101	0
0.154	0.0277116	0
0.1541	0.0277132	0
0.1542	0.0277147	0
0.1543	0.0277162	0
0.1544	0.0277178	0
0.1545	0.0277193	0
0.1546	0.0277208	0
0.1547	0.0277224	0
0.1548	0.0277239	0
0.1549	0.0277254	0
0.155	0.0277269	0
0.1551	0.0277285	0
0.1552	0.02773	0
0.1553	0.0277315	0
0.1554	0.027733	0
0.1555	0.0277345	0
0.1556	0.0277361	0
0.1557	0.0277376	0
0.1558	0.0277391	0
0.1559	0.0277406	0
0.156	0.0277421	0
0.1561	0.0277436	0
0.1562	0.0277452	0
0.1563	0.0277467	0
0.1564	0.0277482	0
0.1565	0.0277497	0
0.1566	0.0277512	0
0.1567	0.0277527	0
0.1568	0.0277542	0
0.1569	0.0277557	0
0.157	0.0277572	0
0.1571	0.0277587	0
0.1572	0.0277602	0
0.1573	0.0277617	0
0.1574	0.0277632	0
0.1575	0.0277647	0
0.1576	0.0277662	0
0.1577	0.0277677	0
0.1578	0.0277692	0
0.1579	0.0277707	0
0.158	0.0277722	0
0.1581	0.0277737	0
0.1582	0.0277752	0
0.1583	0.0277767	0
0.1584	0.0277782	0
0.1585	0.0277797	0
0.1586	0.0277812	0
0.1587	0.0277827	0
0.1588	0.0277842	0
0.1589	0.0277856	0
0.159	0.0277871	0
0.1591	0.0277886	0
0.1592	0.0277901	0
0.1593	0.0277916	0
0.1594	0.0277931	0
0.1595	0.0277945	0
0.1596	0.027796	0
0.1597	0.0277975	0
0.1598	0.027799	0
0.1599	0.0278004	0
0.16	0.0278019	0
0.1601	0.0278034	0
0.1602	0.0278049	0
0.1603	0.0278063	0
0.1604	0.0278078	0
0.1605	0.0278093	0
0.1606	0.0278107	0
0.1607	0.0278122	0
0.1608	0.0278137	0
0.1609	0.0278151	0
0.161	0.0278166	0
0.1611	0.0278181	0
0.1612	0.0278195	0
0.1613	0.027821	0
0.1614	0.0278225	0
0.1615	0.0278239	0
0.1616	0.0278254	0
0.1617	0.0278268	0
0.1618	0.0278283	0
0.1619	0.0278298	0
0.162	0.0278312	0
0.1621	0.0278327	0
0.1622	0.0278341	0
0.1623	0.0278356	0
0.1624	0.027837	0
0.1625	0.0278385	0
0.1626	0.0278399	0
0.1627	0.0278414	0
0.1628	0.0278428	0
0.1629	0.0278443	0
0.163	0.0278457	0
0.1631	0.0278472	0
0.1632	0.0278486	0
0.1633	0.02785	0
0.1634	0.0278515	0
0.1635	0.0278529	0
0.1636	0.0278544	0
0.1637	0.0278558	0
0.1638	0.0278572	0
0.1639	0.0278587	0
0.164	0.0278601	0
0.1641	0.0278615	0
0.1642	0.027863	0
0.1643	0.0278644	0
0.1644	0.0278658	0
0.1645	0.0278673	0
0.1646	0.0278687	0
0.1647	0.0278701	0
0.1648	0.0278716	0
0.1649	0.027873	0
0.165	0.0278744	0
0.1651	0.0278758	0
0.1652	0.0278773	0
0.1653	0.0278787	0
0.1654	0.0278801	0
0.1655	0.0278815	0
0.1656	0.027883	0
0.1657	0.0278844	0
0.1658	0.0278858	0
0.1659	0.0278872	0
0.166	0.0278886	0
0.1661	0.02789	0
0.1662	0.0278915	0
0.1663	0.0278929	0
0.1664	0.0278943	0
0.1665	0.0278957	0
0.1666	0.0278971	0
0.1667	0.0278985	0
0.1668	0.0278999	0
0.1669	0.0279013	0
0.167	0.0279027	0
0.1671	0.0279041	0
0.1672	0.0279055	0
0.1673	0.027907	0
0.1674	0.0279084	0
0.1675	0.0279098	0
0.1676	0.0279112	0
0.1677	0.0279126	0
0.1678	0.027914	0
0.1679	0.0279154	0
0.168	0.0279168	0
0.1681	0.0279182	0
0.1682	0.0279195	0
0.1683	0.0279209	0
0.1684	0.0279223	0
0.1685	0.0279237	0
0.1686	0.0279251	0
0.1687	0.0279265	0
0.1688	0.0279279	0
0.1689	0.0279293	0
0.169	0.0279307	0
0.1691	0.0279321	0
0.1692	0.0279335	0
0.1693	0.0279348	0
0.1694	0.0279362	0
0.1695	0.0279376	0
0.1696	0.027939	0
0.1697	0.0279404	0
0.1698	0.0279418	0
0.1699	0.0279431	0
0.17	0.0279445	0
0.1701	0.0279459	0
0.1702	0.0279473	0
0.1703	0.0279486	0
0.1704	0.02795	0
0.1705	0.0279514	0
0.1706	0.0279528	0
0.1707	0.0279541	0
0.1708	0.0279555	0
0.1709	0.0279569	0
0.171	0.0279583	0
0.1711	0.0279596	0
0.1712	0.027961	0
0.1713	0.0279624	0
0.1714	0.0279637	0
0.1715	0.0279651	0
0.1716	0.0279664	0
0.1717	0.0279678	0
0.1718	0.0279692	0
0.1719	0.0279705	0
0.172	0.0279719	0
0.1721	0.0279733	0
0.1722	0.0279746	0
0.1723	0.027976	0
0.1724	0.0279773	0
0.1725	0.0279787	0
0.1726	0.02798	0
0.1727	0.0279814	0
0.1728	0.0279827	0
0.1729	0.0279841	0
0.173	0.0279855	0
0.1731	0.0279868	0
0.1732	0.0279882	0
0.1733	0.0279895	0
0.1734	0.0279908	0
0.1735	0.0279922	0
0.1736	0.0279935	0
0.1737	0.0279949	0
0.1738	0.0279962	0
0.1739	0.0279976	0
0.174	0.0279989	0
0.1741	0.0280003	0
0.1742	0.0280016	0
0.1743	0.0280029	0
0.1744	0.0280043	0
0.1745	0.0280056	0
0.1746	0.0280069	0
0.1747	0.0280083	0
0.1748	0.0280096	0
0.1749	0.028011	0
0.175	0.0280123	0
0.1751	0.0280136	0
0.1752	0.028015	0
0.1753	0.0280163	0
0.1754	0.0280176	0
0.1755	0.0280189	0
0.1756	0.0280203	0
0.1757	0.0280216	0
0.1758	0.0280229	0
0.1759	0.0280242	0
0.176	0.0280256	0
0.1761	0.0280269	0
0.1762	0.0280282	0
0.1763	0.0280295	0
0.1764	0.0280309	0
0.1765	0.0280322	0
0.1766	0.0280335	0
0.1767	0.0280348	0
0.1768	0.0280361	0
0.1769	0.0280375	0
0.177	0.0280388	0
0.1771	0.0280401	0
0.1772	0.0280414	0
0.1773	0.0280427	0
0.1774	0.028044	0
0.1775	0.0280453	0
0.1776	0.0280466	0
0.1777	0.0280479	0
0.1778	0.0280493	0
0.1779	0.0280506	0
0.178	0.0280519	0
0.1781	0.0280532	0
0.1782	0.0280545	0
0.1783	0.0280558	0
0.1784	0.0280571	0
0.1785	0.0280584	0
0.1786	0.0280597	0
0.1787	0.028061	0
0.1788	0.0280623	0
0.1789	0.0280636	0
0.179	0.0280649	0
0.1791	0.0280662	0
0.1792	0.0280675	0
0.1793	0.0280688	0
0.1794	0.0280701	0
0.1795	0.0280714	0
0.1796	0.0280727	0
0.1797	0.0280739	0
0.1798	0.0280752	0
0.1799	0.0280765	0
0.18	0.0280778	0
0.1801	0.0280791	0
0.1802	0.0280804	0
0.1803	0.0280817	0
0.1804	0.028083	0
0.1805	0.0280843	0
0.1806	0.0280855	0
0.1807	0.0280868	0
0.1808	0.0280881	0
0.1809	0.0280894	0
0.181	0.0280907	0
0.1811	0.0280919	0
0.1812	0.0280932	0
0.1813	0.0280945	0
0.1814	0.0280958	0
0.1815	0.0280971	0
0.1816	0.0280983	0
0.1817	0.0280996	0
0.1818	0.0281009	0
0.1819	0.0281021	0
0.182	0.0281034	0
0.1821	0.0281047	0
0.1822	0.028106	0
0.1823	0.0281072	0
0.1824	0.0281085	0
0.1825	0.0281098	0
0.1826	0.028111	0
0.1827	0.0281123	0
0.1828	0.0281136	0
0.1829	0.0281148	0
0.183	0.0281161	0
0.1831	0.0281174	0
0.1832	0.0281186	0
0.1833	0.0281199	0
0.1834	0.0281211	0
0.1835	0.0281224	0
0.1836	0.0281237	0
0.1837	0.0281249	0
0.1838	0.0281262	0
0.1839	0.0281274	0
0.184	0.0281287	0
0.1841	0.0281299	0
0.1842	0.0281312	0
0.1843	0.0281324	0
0.1844	0.0281337	0
0.1845	0.0281349	0
0.1846	0.0281362	0
0.1847	0.0281374	0
0.1848	0.0281387	0
0.1849	0.0281399	0
0.185	0.0281412	0
0.1851	0.0281424	0
0.1852	0.0281437	0
0.1853	0.0281449	0
0.1854	0.0281462	0
0.1855	0.0281474	0
0.1856	0.0281486	0
0.1857	0.0281499	0
0.1858	0.0281511	0
0.1859	0.0281524	0
0.186	0.0281536	0
0.1861	0.0281548	0
0.1862	0.0281561	0
0.1863	0.0281573	0
0.1864	0.0281585	0
0.1865	0.0281598	0
0.1866	0.028161	0
0.1867	0.0281622	0
0.1868	0.0281635	0
0.1869	0.0281647	0
0.187	0.0281659	0
0.1871	0.0281672	0
0.1872	0.0281684	0
0.1873	0.0281696	0
0.1874	0.0281708	0
0.1875	0.0281721	0
0.1876	0.0281733	0
0.1877	0.0281745	0
0.1878	0.0281757	0
0.1879	0.028177	0
0.188	0.0281782	0
0.1881	0.0281794	0
0.1882	0.0281806	0
0.1883	0.0281818	0
0.1884	0.0281831	0
0.1885	0.0281843	0
0.1886	0.0281855	0
0.1887	0.0281867	0
0.1888	0.0281879	0
0.1889	0.0281891	0
0.189	0.0281904	0
0.1891	0.0281916	0
0.1892	0.0281928	0
0.1893	0.028194	0
0.1894	0.0281952	0
0.1895	0.0281964	0
0.1896	0.0281976	0
0.1897	0.0281988	0
0.1898	0.0282	0
0.1899	0.0282012	0
0.19	0.0282024	0
0.1901	0.0282036	0
0.1902	0.0282048	0
0.1903	0.0282061	0
0.1904	0.0282073	0
0.1905	0.0282085	0
0.1906	0.0282097	0
0.1907	0.0282109	0
0.1908	0.0282121	0
0.1909	0.0282133	0
0.191	0.0282144	0
0.1911	0.0282156	0
0.1912	0.0282168	0
0.1913	0.028218	0
0.1914	0.0282192	0
0.1915	0.0282204	0
0.1916	0.0282216	0
0.1917	0.0282228	0
0.1918	0.028224	0
0.1919	0.0282252	0
0.192	0.0282264	0
0.1921	0.0282276	0
0.1922	0.0282287	0
0.1923	0.0282299	0
0.1924	0.0282311	0
0.1925	0.0282323	0
0.1926	0.0282335	0
0.1927	0.0282347	0
0.1928	0.0282359	0
0.1929	0.028237	0
0.193	0.0282382	0
0.1931	0.0282394	0
0.1932	0.0282406	0
0.1933	0.0282418	0
0.1934	0.0282429	0
0.1935	0.0282441	0
0.1936	0.0282453	0
0.1937	0.0282465	0
0.1938	0.0282476	0
0.1939	0.0282488	0
0.194	0.02825	0
0.1941	0.0282512	0
0.1942	0.0282523	0
0.1943	0.0282535	0
0.1944	0.0282547	0
0.1945	0.0282558	0
0.1946	0.028257	0
0.1947	0.0282582	0
0.1948	0.0282593	0
0.1949	0.0282605	0
0.195	0.0282617	0
0.1951	0.0282628	0
0.1952	0.028264	0
0.1953	0.0282652	0
0.1954	0.0282663	0
0.1955	0.0282675	0
0.1956	0.0282686	0
0.1957	0.0282698	0
0.1958	0.028271	0
0.1959	0.0282721	0
0.196	0.0282733	0
0.1961	0.0282744	0
0.1962	0.0282756	0
0.1963	0.0282768	0
0.1964	0.0282779	0
0.1965	0.0282791	0
0.1966	0.0282802	0
0.1967	0.0282814	0
0.1968	0.0282825	0
0.1969	0.0282837	0
0.197	0.0282848	0
0.1971	0.028286	0
0.1972	0.0282871	0
0.1973	0.0282883	0
0.1974	0.0282894	0
0.1975	0.0282906	0
0.1976	0.0282917	0
0.1977	0.0282928	0
0.1978	0.028294	0
0.1979	0.0282951	0
0.198	0.0282963	0
0.1981	0.0282974	0
0.1982	0.0282985	0
0.1983	0.0282997	0
0.1984	0.0283008	0
0.1985	0.028302	0
0.1986	0.0283031	0
0.1987	0.0283042	0
0.1988	0.0283054	0
0.1989	0.0283065	0
0.199	0.0283076	0
0.1991	0.0283088	0
0.1992	0.0283099	0
0.1993	0.028311	0
0.1994	0.0283122	0
0.1995	0.0283133	0
0.1996	0.0283144	0
0.1997	0.0283156	0
0.1998	0.0283167	0
[truncated: 18,002 more rows]

## Sheet: Simulation  Case4
Time (s)	physical system (V)	twin system (V)
0	0	0
0.0001	0.000298415	0
0.0002	0.000593862	0
0.0003	0.000886368	0
0.0004	0.00117596	0
0.0005	0.00146268	0
0.0006	0.00174654	0
0.0007	0.00202758	0
0.0008	0.00230582	0
0.0009	0.00258129	0
0.001	0.00285402	0
0.0011	0.00312404	0
0.0012	0.00339137	0
0.0013	0.00365604	0
0.0014	0.00391808	0
0.0015	0.00417751	0
0.0016	0.00443436	0
0.0017	0.00468865	0
0.0018	0.00494041	0
0.0019	0.00518967	0
0.002	0.00543645	0
0.0021	0.00568077	0
0.0022	0.00592266	0
0.0023	0.00616214	0
0.0024	0.00639924	0
0.0025	0.00663399	0
0.0026	0.00686639	0
0.0027	0.00709649	0
0.0028	0.00732429	0
0.0029	0.00754983	0
0.003	0.00777312	0
0.0031	0.00799419	0
0.0032	0.00821306	0
0.0033	0.00842976	0
0.0034	0.0086443	0
0.0035	0.0088567	0
0.0036	0.00906699	0
0.0037	0.00927519	0
0.0038	0.00948131	0
0.0039	0.00968539	0
0.004	0.00988743	0
0.0041	0.0100875	0
0.0042	0.0102855	0
0.0043	0.0104816	0
0.0044	0.0106757	0
0.0045	0.0108679	0
0.0046	0.0110582	0
0.0047	0.0112466	0
0.0048	0.0114331	0
0.0049	0.0116177	0
0.005	0.0118005	0
0.0051	0.0119815	0
0.0052	0.0121607	0
0.0053	0.0123381	0
0.0054	0.0125138	0
0.0055	0.0126877	0
0.0056	0.0128599	0
0.0057	0.0130303	0
0.0058	0.0131991	0
0.0059	0.0133662	0
0.006	0.0135316	0
0.0061	0.0136954	0
0.0062	0.0138575	0
0.0063	0.014018	0
0.0064	0.014177	0
0.0065	0.0143343	0
0.0066	0.0144901	0
0.0067	0.0146443	0
0.0068	0.0147971	0
0.0069	0.0149482	0
0.007	0.0150979	0
0.0071	0.0152461	0
0.0072	0.0153928	0
0.0073	0.0155381	0
0.0074	0.0156819	0
0.0075	0.0158243	0
0.0076	0.0159652	0
0.0077	0.0161048	0
0.0078	0.0162429	0
0.0079	0.0163797	0
0.008	0.0165152	0
0.0081	0.0166493	0
0.0082	0.016782	0
0.0083	0.0169134	0
0.0084	0.0170436	0
0.0085	0.0171724	0
0.0086	0.0172999	0
0.0087	0.0174262	0
0.0088	0.0175512	0
0.0089	0.017675	0
0.009	0.0177976	0
0.0091	0.0179189	0
0.0092	0.018039	0
0.0093	0.0181579	0
0.0094	0.0182757	0
0.0095	0.0183923	0
0.0096	0.0185077	0
0.0097	0.0186219	0
0.0098	0.018735	0
0.0099	0.018847	0
0.01	0.0189579	0
0.0101	0.0190677	0
0.0102	0.0191764	0
0.0103	0.019284	0
0.0104	0.0193905	0
0.0105	0.019496	0
0.0106	0.0196004	0
0.0107	0.0197038	0
0.0108	0.0198062	0
0.0109	0.0199075	0
0.011	0.0200079	0
0.0111	0.0201072	0
0.0112	0.0202055	0
0.0113	0.0203029	0
0.0114	0.0203993	0
0.0115	0.0204947	0
0.0116	0.0205892	0
0.0117	0.0206828	0
0.0118	0.0207754	0
0.0119	0.0208671	0
0.012	0.0209579	0
0.0121	0.0210478	0
0.0122	0.0211368	0
0.0123	0.0212249	0
0.0124	0.0213121	0
0.0125	0.0213984	0
0.0126	0.0214839	0
0.0127	0.0215686	0
0.0128	0.0216524	0
0.0129	0.0217354	0
0.013	0.0218175	0
0.0131	0.0218988	0
0.0132	0.0219793	0
0.0133	0.0220591	0
0.0134	0.022138	0
0.0135	0.0222161	0
0.0136	0.0222935	0
0.0137	0.0223701	0
0.0138	0.0224459	0
0.0139	0.022521	0
0.014	0.0225953	0
0.0141	0.0226689	0
0.0142	0.0227418	0
0.0143	0.0228139	0
0.0144	0.0228853	0
0.0145	0.022956	0
0.0146	0.023026	0
0.0147	0.0230953	0
0.0148	0.0231639	0
0.0149	0.0232319	0
0.015	0.0232991	0
0.0151	0.0233657	0
0.0152	0.0234316	0
0.0153	0.0234969	0
0.0154	0.0235615	0
0.0155	0.0236255	0
0.0156	0.0236888	0
0.0157	0.0237515	0
0.0158	0.0238136	0
0.0159	0.0238751	0
0.016	0.0239359	0
0.0161	0.0239962	0
0.0162	0.0240558	0
0.0163	0.0241149	0
0.0164	0.0241733	0
0.0165	0.0242312	0
0.0166	0.0242885	0
0.0167	0.0243453	0
0.0168	0.0244015	0
0.0169	0.0244571	0
0.017	0.0245121	0
0.0171	0.0245667	0
0.0172	0.0246206	0
0.0173	0.0246741	0
0.0174	0.024727	0
0.0175	0.0247793	0
0.0176	0.0248312	0
0.0177	0.0248825	0
0.0178	0.0249334	0
0.0179	0.0249837	0
0.018	0.0250335	0
0.0181	0.0250829	0
0.0182	0.0251317	0
0.0183	0.02518	0
0.0184	0.0252279	0
0.0185	0.0252753	0
0.0186	0.0253222	0
0.0187	0.0253687	0
0.0188	0.0254147	0
0.0189	0.0254602	0
0.019	0.0255053	0
0.0191	0.0255499	0
0.0192	0.0255941	0
0.0193	0.0256379	0
0.0194	0.0256812	0
0.0195	0.0257241	0
0.0196	0.0257665	0
0.0197	0.0258086	0
0.0198	0.0258502	0
0.0199	0.0258914	0
0.02	0.0259322	0
0.0201	0.0259725	0
0.0202	0.0260125	0
0.0203	0.0260521	0
0.0204	0.0260913	0
0.0205	0.0261301	0
0.0206	0.0261685	0
0.0207	0.0262066	0
0.0208	0.0262442	0
0.0209	0.0262815	0
0.021	0.0263184	0
0.0211	0.026355	0
0.0212	0.0263911	0
0.0213	0.026427	0
0.0214	0.0264624	0
0.0215	0.0264975	0
0.0216	0.0265323	0
0.0217	0.0265667	0
0.0218	0.0266008	0
0.0219	0.0266345	0
0.022	0.0266679	0
0.0221	0.026701	0
0.0222	0.0267337	0
0.0223	0.0267661	0
0.0224	0.0267982	0
0.0225	0.02683	0
0.0226	0.0268614	0
0.0227	0.0268926	0
0.0228	0.0269234	0
0.0229	0.0269539	0
0.023	0.0269841	0
0.0231	0.0270141	0
0.0232	0.0270437	0
0.0233	0.027073	0
0.0234	0.027102	0
0.0235	0.0271308	0
0.0236	0.0271592	0
0.0237	0.0271874	0
0.0238	0.0272153	0
0.0239	0.0272429	0
0.024	0.0272703	0
0.0241	0.0272974	0
0.0242	0.0273242	0
0.0243	0.0273507	0
0.0244	0.027377	0
0.0245	0.027403	0
0.0246	0.0274287	0
0.0247	0.0274542	0
0.0248	0.0274795	0
0.0249	0.0275044	0
0.025	0.0275292	0
0.0251	0.0275537	0
0.0252	0.0275779	0
0.0253	0.0276019	0
0.0254	0.0276257	0
0.0255	0.0276493	0
0.0256	0.0276726	0
0.0257	0.0276956	0
0.0258	0.0277185	0
0.0259	0.0277411	0
0.026	0.0277635	0
0.0261	0.0277856	0
0.0262	0.0278076	0
0.0263	0.0278293	0
0.0264	0.0278508	0
0.0265	0.0278721	0
0.0266	0.0278932	0
0.0267	0.0279141	0
0.0268	0.0279347	0
0.0269	0.0279552	0
0.027	0.0279754	0
0.0271	0.0279955	0
0.0272	0.0280154	0
0.0273	0.028035	0
0.0274	0.0280545	0
0.0275	0.0280737	0
0.0276	0.0280928	0
0.0277	0.0281117	0
0.0278	0.0281304	0
0.0279	0.0281489	0
0.028	0.0281672	0
0.0281	0.0281854	0
0.0282	0.0282034	0
0.0283	0.0282211	0
0.0284	0.0282388	0
0.0285	0.0282562	0
0.0286	0.0282735	0
0.0287	0.0282905	0
0.0288	0.0283075	0
0.0289	0.0283242	0
0.029	0.0283408	0
0.0291	0.0283572	0
0.0292	0.0283735	0
0.0293	0.0283896	0
0.0294	0.0284055	0
0.0295	0.0284213	0
0.0296	0.0284369	0
0.0297	0.0284524	0
0.0298	0.0284677	0
0.0299	0.0284828	0
0.03	0.0284978	0
0.0301	0.0285127	0
0.0302	0.0285274	0
0.0303	0.028542	0
0.0304	0.0285564	0
0.0305	0.0285707	0
0.0306	0.0285848	0
0.0307	0.0285988	0
0.0308	0.0286126	0
0.0309	0.0286264	0
0.031	0.0286399	0
0.0311	0.0286534	0
0.0312	0.0286667	0
0.0313	0.0286799	0
0.0314	0.0286929	0
0.0315	0.0287058	0
0.0316	0.0287186	0
0.0317	0.0287313	0
0.0318	0.0287438	0
0.0319	0.0287562	0
0.032	0.0287685	0
0.0321	0.0287807	0
0.0322	0.0287927	0
0.0323	0.0288046	0
0.0324	0.0288164	0
0.0325	0.0288281	0
0.0326	0.0288397	0
0.0327	0.0288512	0
0.0328	0.0288625	0
0.0329	0.0288737	0
0.033	0.0288848	0
0.0331	0.0288958	0
0.0332	0.0289067	0
0.0333	0.0289175	0
0.0334	0.0289282	0
0.0335	0.0289388	0
0.0336	0.0289493	0
0.0337	0.0289596	0
0.0338	0.0289699	0
0.0339	0.02898	0
0.034	0.0289901	0
0.0341	0.0290001	0
0.0342	0.0290099	0
0.0343	0.0290197	0
0.0344	0.0290294	0
0.0345	0.0290389	0
0.0346	0.0290484	0
0.0347	0.0290578	0
0.0348	0.0290671	0
0.0349	0.0290763	0
0.035	0.0290854	0
0.0351	0.0290944	0
0.0352	0.0291033	0
0.0353	0.0291121	0
0.0354	0.0291209	0
0.0355	0.0291295	0
0.0356	0.0291381	0
0.0357	0.0291466	0
0.0358	0.029155	0
0.0359	0.0291633	0
0.036	0.0291715	0
0.0361	0.0291797	0
0.0362	0.0291878	0
0.0363	0.0291958	0
0.0364	0.0292037	0
0.0365	0.0292115	0
0.0366	0.0292193	0
0.0367	0.0292269	0
0.0368	0.0292345	0
0.0369	0.0292421	0
0.037	0.0292495	0
0.0371	0.0292569	0
0.0372	0.0292642	0
0.0373	0.0292714	0
0.0374	0.0292786	0
0.0375	0.0292857	0
0.0376	0.0292927	0
0.0377	0.0292996	0
0.0378	0.0293065	0
0.0379	0.0293133	0
0.038	0.0293201	0
0.0381	0.0293268	0
0.0382	0.0293334	0
0.0383	0.0293399	0
0.0384	0.0293464	0
0.0385	0.0293528	0
0.0386	0.0293592	0
0.0387	0.0293654	0
0.0388	0.0293717	0
0.0389	0.0293778	0
0.039	0.0293839	0
0.0391	0.02939	0
0.0392	0.0293959	0
0.0393	0.0294019	0
0.0394	0.0294077	0
0.0395	0.0294135	0
0.0396	0.0294193	0
0.0397	0.029425	0
0.0398	0.0294306	0
0.0399	0.0294362	0
0.04	0.0294417	0
0.0401	0.0294472	0
0.0402	0.0294526	0
0.0403	0.0294579	0
0.0404	0.0294632	0
0.0405	0.0294685	0
0.0406	0.0294737	0
0.0407	0.0294788	0
0.0408	0.0294839	0
0.0409	0.029489	0
0.041	0.029494	0
0.0411	0.0294989	0
0.0412	0.0295038	0
0.0413	0.0295087	0
0.0414	0.0295135	0
0.0415	0.0295182	0
0.0416	0.0295229	0
0.0417	0.0295276	0
0.0418	0.0295322	0
0.0419	0.0295368	0
0.042	0.0295413	0
0.0421	0.0295457	0
0.0422	0.0295502	0
0.0423	0.0295546	0
0.0424	0.0295589	0
0.0425	0.0295632	0
0.0426	0.0295675	0
0.0427	0.0295717	0
0.0428	0.0295758	0
0.0429	0.02958	0
0.043	0.0295841	0
0.0431	0.0295881	0
0.0432	0.0295921	0
0.0433	0.0295961	0
0.0434	0.0296	0
0.0435	0.0296039	0
0.0436	0.0296078	0
0.0437	0.0296116	0
0.0438	0.0296154	0
0.0439	0.0296191	0
0.044	0.0296228	0
0.0441	0.0296265	0
0.0442	0.0296301	0
0.0443	0.0296337	0
0.0444	0.0296372	0
0.0445	0.0296408	0
0.0446	0.0296442	0
0.0447	0.0296477	0
0.0448	0.0296511	0
0.0449	0.0296545	0
0.045	0.0296578	0
0.0451	0.0296611	0
0.0452	0.0296644	0
0.0453	0.0296677	0
0.0454	0.0296709	0
0.0455	0.0296741	0
0.0456	0.0296772	0
0.0457	0.0296804	0
0.0458	0.0296834	0
0.0459	0.0296865	0
0.046	0.0296895	0
0.0461	0.0296925	0
0.0462	0.0296955	0
0.0463	0.0296984	0
0.0464	0.0297014	0
0.0465	0.0297042	0
0.0466	0.0297071	0
0.0467	0.0297099	0
0.0468	0.0297127	0
0.0469	0.0297155	0
0.047	0.0297182	0
0.0471	0.0297209	0
0.0472	0.0297236	0
0.0473	0.0297263	0
0.0474	0.0297289	0
0.0475	0.0297315	0
0.0476	0.0297341	0
0.0477	0.0297367	0
0.0478	0.0297392	0
0.0479	0.0297417	0
0.048	0.0297442	0
0.0481	0.0297466	0
0.0482	0.0297491	0
0.0483	0.0297515	0
0.0484	0.0297539	0
0.0485	0.0297562	0
0.0486	0.0297586	0
0.0487	0.0297609	0
0.0488	0.0297632	0
0.0489	0.0297654	0
0.049	0.0297677	0
0.0491	0.0297699	0
0.0492	0.0297721	0
0.0493	0.0297743	0
0.0494	0.0297764	0
0.0495	0.0297786	0
0.0496	0.0297807	0
0.0497	0.0297828	0
0.0498	0.0297848	0
0.0499	0.0297869	0
0.05	0.0297889	0
0.0501	0.0297909	0
0.0502	0.0297929	0
0.0503	0.0297949	0
0.0504	0.0297968	0
0.0505	0.0297988	0
0.0506	0.0298007	0
0.0507	0.0298026	0
0.0508	0.0298045	0
0.0509	0.0298063	0
0.051	0.0298082	0
0.0511	0.02981	0
0.0512	0.0298118	0
0.0513	0.0298136	0
0.0514	0.0298153	0
0.0515	0.0298171	0
0.0516	0.0298188	0
0.0517	0.0298205	0
0.0518	0.0298222	0
0.0519	0.0298239	0
0.052	0.0298256	0
0.0521	0.0298272	0
0.0522	0.0298288	0
0.0523	0.0298304	0
0.0524	0.029832	0
0.0525	0.0298336	0
0.0526	0.0298352	0
0.0527	0.0298367	0
0.0528	0.0298383	0
0.0529	0.0298398	0
0.053	0.0298413	0
0.0531	0.0298428	0
0.0532	0.0298443	0
0.0533	0.0298457	0
0.0534	0.0298472	0
0.0535	0.0298486	0
0.0536	0.02985	0
0.0537	0.0298514	0
0.0538	0.0298528	0
0.0539	0.0298542	0
0.054	0.0298555	0
0.0541	0.0298569	0
0.0542	0.0298582	0
0.0543	0.0298595	0
0.0544	0.0298609	0
0.0545	0.0298622	0
0.0546	0.0298634	0
0.0547	0.0298647	0
0.0548	0.029866	0
0.0549	0.0298672	0
0.055	0.0298684	0
0.0551	0.0298697	0
0.0552	0.0298709	0
0.0553	0.0298721	0
0.0554	0.0298732	0
0.0555	0.0298744	0
0.0556	0.0298756	0
0.0557	0.0298767	0
0.0558	0.0298779	0
0.0559	0.029879	0
0.056	0.0298801	0
0.0561	0.0298812	0
0.0562	0.0298823	0
0.0563	0.0298834	0
0.0564	0.0298844	0
0.0565	0.0298855	0
0.0566	0.0298866	0
0.0567	0.0298876	0
0.0568	0.0298886	0
0.0569	0.0298896	0
0.057	0.0298907	0
0.0571	0.0298917	0
0.0572	0.0298926	0
0.0573	0.0298936	0
0.0574	0.0298946	0
0.0575	0.0298955	0
0.0576	0.0298965	0
0.0577	0.0298974	0
0.0578	0.0298984	0
0.0579	0.0298993	0
0.058	0.0299002	0
0.0581	0.0299011	0
0.0582	0.029902	0
0.0583	0.0299029	0
0.0584	0.0299038	0
0.0585	0.0299046	0
0.0586	0.0299055	0
0.0587	0.0299063	0
0.0588	0.0299072	0
0.0589	0.029908	0
0.059	0.0299088	0
0.0591	0.0299097	0
0.0592	0.0299105	0
0.0593	0.0299113	0
0.0594	0.0299121	0
0.0595	0.0299129	0
0.0596	0.0299136	0
0.0597	0.0299144	0
0.0598	0.0299152	0
0.0599	0.0299159	0
0.06	0.0299167	0
0.0601	0.0299174	0
0.0602	0.0299181	0
0.0603	0.0299189	0
0.0604	0.0299196	0
0.0605	0.0299203	0
0.0606	0.029921	0
0.0607	0.0299217	0
0.0608	0.0299224	0
0.0609	0.0299231	0
0.061	0.0299237	0
0.0611	0.0299244	0
0.0612	0.0299251	0
0.0613	0.0299257	0
0.0614	0.0299264	0
0.0615	0.029927	0
0.0616	0.0299277	0
0.0617	0.0299283	0
0.0618	0.0299289	0
0.0619	0.0299295	0
0.062	0.0299301	0
0.0621	0.0299307	0
0.0622	0.0299313	0
0.0623	0.0299319	0
0.0624	0.0299325	0
0.0625	0.0299331	0
0.0626	0.0299337	0
0.0627	0.0299343	0
0.0628	0.0299348	0
0.0629	0.0299354	0
0.063	0.0299359	0
0.0631	0.0299365	0
0.0632	0.029937	0
0.0633	0.0299376	0
0.0634	0.0299381	0
0.0635	0.0299386	0
0.0636	0.0299391	0
0.0637	0.0299397	0
0.0638	0.0299402	0
0.0639	0.0299407	0
0.064	0.0299412	0
0.0641	0.0299417	0
0.0642	0.0299422	0
0.0643	0.0299426	0
0.0644	0.0299431	0
0.0645	0.0299436	0
0.0646	0.0299441	0
0.0647	0.0299445	0
0.0648	0.029945	0
0.0649	0.0299455	0
0.065	0.0299459	0
0.0651	0.0299464	0
0.0652	0.0299468	0
0.0653	0.0299472	0
0.0654	0.0299477	0
0.0655	0.0299481	0
0.0656	0.0299485	0
0.0657	0.029949	0
0.0658	0.0299494	0
0.0659	0.0299498	0
0.066	0.0299502	0
0.0661	0.0299506	0
0.0662	0.029951	0
0.0663	0.0299514	0
0.0664	0.0299518	0
0.0665	0.0299522	0
0.0666	0.0299526	0
0.0667	0.029953	0
0.0668	0.0299533	0
0.0669	0.0299537	0
0.067	0.0299541	0
0.0671	0.0299545	0
0.0672	0.0299548	0
0.0673	0.0299552	0
0.0674	0.0299555	0
0.0675	0.0299559	0
0.0676	0.0299562	0
0.0677	0.0299566	0
0.0678	0.0299569	0
0.0679	0.0299573	0
0.068	0.0299576	0
0.0681	0.0299579	0
0.0682	0.0299583	0
0.0683	0.0299586	0
0.0684	0.0299589	0
0.0685	0.0299592	0
0.0686	0.0299595	0
0.0687	0.0299599	0
0.0688	0.0299602	0
0.0689	0.0299605	0
0.069	0.0299608	0
0.0691	0.0299611	0
0.0692	0.0299614	0
0.0693	0.0299617	0
0.0694	0.029962	0
0.0695	0.0299623	0
0.0696	0.0299625	0
0.0697	0.0299628	0
0.0698	0.0299631	0
0.0699	0.0299634	0
0.07	0.0299637	0
0.0701	0.0299639	0
0.0702	0.0299642	0
0.0703	0.0299645	0
0.0704	0.0299647	0
0.0705	0.029965	0
0.0706	0.0299652	0
0.0707	0.0299655	0
0.0708	0.0299658	0
0.0709	0.029966	0
0.071	0.0299663	0
0.0711	0.0299665	0
0.0712	0.0299667	0
0.0713	0.029967	0
0.0714	0.0299672	0
0.0715	0.0299675	0
0.0716	0.0299677	0
0.0717	0.0299679	0
0.0718	0.0299682	0
0.0719	0.0299684	0
0.072	0.0299686	0
0.0721	0.0299688	0
0.0722	0.0299691	0
0.0723	0.0299693	0
0.0724	0.0299695	0
0.0725	0.0299697	0
0.0726	0.0299699	0
0.0727	0.0299701	0
0.0728	0.0299703	0
0.0729	0.0299705	0
0.073	0.0299707	0
0.0731	0.0299709	0
0.0732	0.0299711	0
0.0733	0.0299713	0
0.0734	0.0299715	0
0.0735	0.0299717	0
0.0736	0.0299719	0
0.0737	0.0299721	0
0.0738	0.0299723	0
0.0739	0.0299725	0
0.074	0.0299727	0
0.0741	0.0299729	0
0.0742	0.029973	0
0.0743	0.0299732	0
0.0744	0.0299734	0
0.0745	0.0299736	0
0.0746	0.0299737	0
0.0747	0.0299739	0
0.0748	0.0299741	0
0.0749	0.0299742	0
0.075	0.0299744	0
0.0751	0.0299746	0
0.0752	0.0299747	0
0.0753	0.0299749	0
0.0754	0.0299751	0
0.0755	0.0299752	0
0.0756	0.0299754	0
0.0757	0.0299755	0
0.0758	0.0299757	0
0.0759	0.0299758	0
0.076	0.029976	0
0.0761	0.0299761	0
0.0762	0.0299763	0
0.0763	0.0299764	0
0.0764	0.0299766	0
0.0765	0.0299767	0
0.0766	0.0299769	0
0.0767	0.029977	0
0.0768	0.0299771	0
0.0769	0.0299773	0
0.077	0.0299774	0
0.0771	0.0299776	0
0.0772	0.0299777	0
0.0773	0.0299778	0
0.0774	0.029978	0
0.0775	0.0299781	0
0.0776	0.0299782	0
0.0777	0.0299783	0
0.0778	0.0299785	0
0.0779	0.0299786	0
0.078	0.0299787	0
0.0781	0.0299788	0
0.0782	0.029979	0
0.0783	0.0299791	0
0.0784	0.0299792	0
0.0785	0.0299793	0
0.0786	0.0299794	0
0.0787	0.0299795	0
0.0788	0.0299797	0
0.0789	0.0299798	0
0.079	0.0299799	0
0.0791	0.02998	0
0.0792	0.0299801	0
0.0793	0.0299802	0
0.0794	0.0299803	0
0.0795	0.0299804	0
0.0796	0.0299805	0
0.0797	0.0299806	0
0.0798	0.0299807	0
0.0799	0.0299808	0
0.08	0.0299809	0
0.0801	0.029981	0
0.0802	0.0299811	0
0.0803	0.0299812	0
0.0804	0.0299813	0
0.0805	0.0299814	0
0.0806	0.0299815	0
0.0807	0.0299816	0
0.0808	0.0299817	0
0.0809	0.0299818	0
0.081	0.0299819	0
0.0811	0.029982	0
0.0812	0.0299821	0
0.0813	0.0299822	0
0.0814	0.0299823	0
0.0815	0.0299823	0
0.0816	0.0299824	0
0.0817	0.0299825	0
0.0818	0.0299826	0
0.0819	0.0299827	0
0.082	0.0299828	0
0.0821	0.0299828	0
0.0822	0.0299829	0
0.0823	0.029983	0
0.0824	0.0299831	0
0.0825	0.0299832	0
0.0826	0.0299832	0
0.0827	0.0299833	0
0.0828	0.0299834	0
0.0829	0.0299835	0
0.083	0.0299835	0
0.0831	0.0299836	0
0.0832	0.0299837	0
0.0833	0.0299838	0
0.0834	0.0299838	0
0.0835	0.0299839	0
0.0836	0.029984	0
0.0837	0.0299841	0
0.0838	0.0299841	0
0.0839	0.0299842	0
0.084	0.0299843	0
0.0841	0.0299843	0
0.0842	0.0299844	0
0.0843	0.0299845	0
0.0844	0.0299845	0
0.0845	0.0299846	0
0.0846	0.0299847	0
0.0847	0.0299847	0
0.0848	0.0299848	0
0.0849	0.0299848	0
0.085	0.0299849	0
0.0851	0.029985	0
0.0852	0.029985	0
0.0853	0.0299851	0
0.0854	0.0299851	0
0.0855	0.0299852	0
0.0856	0.0299853	0
0.0857	0.0299853	0
0.0858	0.0299854	0
0.0859	0.0299854	0
0.086	0.0299855	0
0.0861	0.0299855	0
0.0862	0.0299856	0
0.0863	0.0299856	0
0.0864	0.0299857	0
0.0865	0.0299858	0
0.0866	0.0299858	0
0.0867	0.0299859	0
0.0868	0.0299859	0
0.0869	0.029986	0
0.087	0.029986	0
0.0871	0.0299861	0
0.0872	0.0299861	0
0.0873	0.0299862	0
0.0874	0.0299862	0
0.0875	0.0299863	0
0.0876	0.0299863	0
0.0877	0.0299863	0
0.0878	0.0299864	0
0.0879	0.0299864	0
0.088	0.0299865	0
0.0881	0.0299865	0
0.0882	0.0299866	0
0.0883	0.0299866	0
0.0884	0.0299867	0
0.0885	0.0299867	0
0.0886	0.0299867	0
0.0887	0.0299868	0
0.0888	0.0299868	0
0.0889	0.0299869	0
0.089	0.0299869	0
0.0891	0.029987	0
0.0892	0.029987	0
0.0893	0.029987	0
0.0894	0.0299871	0
0.0895	0.0299871	0
0.0896	0.0299872	0
0.0897	0.0299872	0
0.0898	0.0299872	0
0.0899	0.0299873	0
0.09	0.0299873	0
0.0901	0.0299873	0
0.0902	0.0299874	0
0.0903	0.0299874	0
0.0904	0.0299874	0
0.0905	0.0299875	0
0.0906	0.0299875	0
0.0907	0.0299876	0
0.0908	0.0299876	0
0.0909	0.0299876	0
0.091	0.0299877	0
0.0911	0.0299877	0
0.0912	0.0299877	0
0.0913	0.0299878	0
0.0914	0.0299878	0
0.0915	0.0299878	0
0.0916	0.0299878	0
0.0917	0.0299879	0
0.0918	0.0299879	0
0.0919	0.0299879	0
0.092	0.029988	0
0.0921	0.029988	0
0.0922	0.029988	0
0.0923	0.0299881	0
0.0924	0.0299881	0
0.0925	0.0299881	0
0.0926	0.0299881	0
0.0927	0.0299882	0
0.0928	0.0299882	0
0.0929	0.0299882	0
0.093	0.0299883	0
0.0931	0.0299883	0
0.0932	0.0299883	0
0.0933	0.0299883	0
0.0934	0.0299884	0
0.0935	0.0299884	0
0.0936	0.0299884	0
0.0937	0.0299884	0
0.0938	0.0299885	0
0.0939	0.0299885	0
0.094	0.0299885	0
0.0941	0.0299885	0
0.0942	0.0299886	0
0.0943	0.0299886	0
0.0944	0.0299886	0
0.0945	0.0299886	0
0.0946	0.0299887	0
0.0947	0.0299887	0
0.0948	0.0299887	0
0.0949	0.0299887	0
0.095	0.0299888	0
0.0951	0.0299888	0
0.0952	0.0299888	0
0.0953	0.0299888	0
0.0954	0.0299888	0
0.0955	0.0299889	0
0.0956	0.0299889	0
0.0957	0.0299889	0
0.0958	0.0299889	0
0.0959	0.029989	0
0.096	0.029989	0
0.0961	0.029989	0
0.0962	0.029989	0
0.0963	0.029989	0
0.0964	0.0299891	0
0.0965	0.0299891	0
0.0966	0.0299891	0
0.0967	0.0299891	0
0.0968	0.0299891	0
0.0969	0.0299891	0
0.097	0.0299892	0
0.0971	0.0299892	0
0.0972	0.0299892	0
0.0973	0.0299892	0
0.0974	0.0299892	0
0.0975	0.0299893	0
0.0976	0.0299893	0
0.0977	0.0299893	0
0.0978	0.0299893	0
0.0979	0.0299893	0
0.098	0.0299893	0
0.0981	0.0299894	0
0.0982	0.0299894	0
0.0983	0.0299894	0
0.0984	0.0299894	0
0.0985	0.0299894	0
0.0986	0.0299894	0
0.0987	0.0299895	0
0.0988	0.0299895	0
0.0989	0.0299895	0
0.099	0.0299895	0
0.0991	0.0299895	0
0.0992	0.0299895	0
0.0993	0.0299895	0
0.0994	0.0299896	0
0.0995	0.0299896	0
0.0996	0.0299896	0
0.0997	0.0299896	0
0.0998	0.0299896	0
0.0999	0.0299896	0
0.1	0.0299896	0
0.1001	0.0299897	0
0.1002	0.0299897	0
0.1003	0.0299897	0
0.1004	0.0299897	0
0.1005	0.0299897	0
0.1006	0.0299897	0
0.1007	0.0299897	0
0.1008	0.0299897	0
0.1009	0.0299898	0
0.101	0.0299898	0
0.1011	0.0299898	0
0.1012	0.0299898	0
0.1013	0.0299898	0
0.1014	0.0299898	0
0.1015	0.0299898	0
0.1016	0.0299898	0
0.1017	0.0299899	0
0.1018	0.0299899	0
0.1019	0.0299899	0
0.102	0.0299899	0
0.1021	0.0299899	0
0.1022	0.0299899	0
0.1023	0.0299899	0
0.1024	0.0299899	0
0.1025	0.0299899	0
0.1026	0.02999	0
0.1027	0.02999	0
0.1028	0.02999	0
0.1029	0.02999	0
0.103	0.02999	0
0.1031	0.02999	0
0.1032	0.02999	0
0.1033	0.02999	0
0.1034	0.02999	0
0.1035	0.02999	0
0.1036	0.0299901	0
0.1037	0.0299901	0
0.1038	0.0299901	0
0.1039	0.0299901	0
0.104	0.0299901	0
0.1041	0.0299901	0
0.1042	0.0299901	0
0.1043	0.0299901	0
0.1044	0.0299901	0
0.1045	0.0299901	0
0.1046	0.0299901	0
0.1047	0.0299902	0
0.1048	0.0299902	0
0.1049	0.0299902	0
0.105	0.0299902	0
0.1051	0.0299902	0
0.1052	0.0299902	0
0.1053	0.0299902	0
0.1054	0.0299902	0
0.1055	0.0299902	0
0.1056	0.0299902	0
0.1057	0.0299902	0
0.1058	0.0299902	0
0.1059	0.0299902	0
0.106	0.0299903	0
0.1061	0.0299903	0
0.1062	0.0299903	0
0.1063	0.0299903	0
0.1064	0.0299903	0
0.1065	0.0299903	0
0.1066	0.0299903	0
0.1067	0.0299903	0
0.1068	0.0299903	0
0.1069	0.0299903	0
0.107	0.0299903	0
0.1071	0.0299903	0
0.1072	0.0299903	0
0.1073	0.0299903	0
0.1074	0.0299904	0
0.1075	0.0299904	0
0.1076	0.0299904	0
0.1077	0.0299904	0
0.1078	0.0299904	0
0.1079	0.0299904	0
0.108	0.0299904	0
0.1081	0.0299904	0
0.1082	0.0299904	0
0.1083	0.0299904	0
0.1084	0.0299904	0
0.1085	0.0299904	0
0.1086	0.0299904	0
0.1087	0.0299904	0
0.1088	0.0299904	0
0.1089	0.0299904	0
0.109	0.0299904	0
0.1091	0.0299905	0
0.1092	0.0299905	0
0.1093	0.0299905	0
0.1094	0.0299905	0
0.1095	0.0299905	0
0.1096	0.0299905	0
0.1097	0.0299905	0
0.1098	0.0299905	0
0.1099	0.0299905	0
0.11	0.0299905	0
0.1101	0.0299905	0
0.1102	0.0299905	0
0.1103	0.0299905	0
0.1104	0.0299905	0
0.1105	0.0299905	0
0.1106	0.0299905	0
0.1107	0.0299905	0
0.1108	0.0299905	0
0.1109	0.0299905	0
0.111	0.0299905	0
0.1111	0.0299906	0
0.1112	0.0299906	0
0.1113	0.0299906	0
0.1114	0.0299906	0
0.1115	0.0299906	0
0.1116	0.0299906	0
0.1117	0.0299906	0
0.1118	0.0299906	0
0.1119	0.0299906	0
0.112	0.0299906	0
0.1121	0.0299906	0
0.1122	0.0299906	0
0.1123	0.0299906	0
0.1124	0.0299906	0
0.1125	0.0299906	0
0.1126	0.0299906	0
0.1127	0.0299906	0
0.1128	0.0299906	0
0.1129	0.0299906	0
0.113	0.0299906	0
0.1131	0.0299906	0
0.1132	0.0299906	0
0.1133	0.0299906	0
0.1134	0.0299906	0
0.1135	0.0299906	0
0.1136	0.0299907	0
0.1137	0.0299907	0
0.1138	0.0299907	0
0.1139	0.0299907	0
0.114	0.0299907	0
0.1141	0.0299907	0
0.1142	0.0299907	0
0.1143	0.0299907	0
0.1144	0.0299907	0
0.1145	0.0299907	0
0.1146	0.0299907	0
0.1147	0.0299907	0
0.1148	0.0299907	0
0.1149	0.0299907	0
0.115	0.0299907	0
0.1151	0.0299907	0
0.1152	0.0299907	0
0.1153	0.0299907	0
0.1154	0.0299907	0
0.1155	0.0299907	0
0.1156	0.0299907	0
0.1157	0.0299907	0
0.1158	0.0299907	0
0.1159	0.0299907	0
0.116	0.0299907	0
0.1161	0.0299907	0
0.1162	0.0299907	0
0.1163	0.0299907	0
0.1164	0.0299907	0
0.1165	0.0299907	0
0.1166	0.0299907	0
0.1167	0.0299907	0
0.1168	0.0299907	0
0.1169	0.0299908	0
0.117	0.0299908	0
0.1171	0.0299908	0
0.1172	0.0299908	0
0.1173	0.0299908	0
0.1174	0.0299908	0
0.1175	0.0299908	0
0.1176	0.0299908	0
0.1177	0.0299908	0
0.1178	0.0299908	0
0.1179	0.0299908	0
0.118	0.0299908	0
0.1181	0.0299908	0
0.1182	0.0299908	0
0.1183	0.0299908	0
0.1184	0.0299908	0
0.1185	0.0299908	0
0.1186	0.0299908	0
0.1187	0.0299908	0
0.1188	0.0299908	0
0.1189	0.0299908	0
0.119	0.0299908	0
0.1191	0.0299908	0
0.1192	0.0299908	0
0.1193	0.0299908	0
0.1194	0.0299908	0
0.1195	0.0299908	0
0.1196	0.0299908	0
0.1197	0.0299908	0
0.1198	0.0299908	0
0.1199	0.0299908	0
0.12	0.0299908	0
0.1201	0.0299908	0
0.1202	0.0299908	0
0.1203	0.0299908	0
0.1204	0.0299908	0
0.1205	0.0299908	0
0.1206	0.0299908	0
0.1207	0.0299908	0
0.1208	0.0299908	0
0.1209	0.0299908	0
0.121	0.0299908	0
0.1211	0.0299908	0
0.1212	0.0299908	0
0.1213	0.0299908	0
0.1214	0.0299908	0
0.1215	0.0299908	0
0.1216	0.0299908	0
0.1217	0.0299908	0
0.1218	0.0299908	0
0.1219	0.0299909	0
0.122	0.0299909	0
0.1221	0.0299909	0
0.1222	0.0299909	0
0.1223	0.0299909	0
0.1224	0.0299909	0
0.1225	0.0299909	0
0.1226	0.0299909	0
0.1227	0.0299909	0
0.1228	0.0299909	0
0.1229	0.0299909	0
0.123	0.0299909	0
0.1231	0.0299909	0
0.1232	0.0299909	0
0.1233	0.0299909	0
0.1234	0.0299909	0
0.1235	0.0299909	0
0.1236	0.0299909	0
0.1237	0.0299909	0
0.1238	0.0299909	0
0.1239	0.0299909	0
0.124	0.0299909	0
0.1241	0.0299909	0
0.1242	0.0299909	0
0.1243	0.0299909	0
0.1244	0.0299909	0
0.1245	0.0299909	0
0.1246	0.0299909	0
0.1247	0.0299909	0
0.1248	0.0299909	0
0.1249	0.0299909	0
0.125	0.0299909	0
0.1251	0.0299909	0
0.1252	0.0299909	0
0.1253	0.0299909	0
0.1254	0.0299909	0
0.1255	0.0299909	0
0.1256	0.0299909	0
0.1257	0.0299909	0
0.1258	0.0299909	0
0.1259	0.0299909	0
0.126	0.0299909	0
0.1261	0.0299909	0
0.1262	0.0299909	0
0.1263	0.0299909	0
0.1264	0.0299909	0
0.1265	0.0299909	0
0.1266	0.0299909	0
0.1267	0.0299909	0
0.1268	0.0299909	0
0.1269	0.0299909	0
0.127	0.0299909	0
0.1271	0.0299909	0
0.1272	0.0299909	0
0.1273	0.0299909	0
0.1274	0.0299909	0
0.1275	0.0299909	0
0.1276	0.0299909	0
0.1277	0.0299909	0
0.1278	0.0299909	0
0.1279	0.0299909	0
0.128	0.0299909	0
0.1281	0.0299909	0
0.1282	0.0299909	0
0.1283	0.0299909	0
0.1284	0.0299909	0
0.1285	0.0299909	0
0.1286	0.0299909	0
0.1287	0.0299909	0
0.1288	0.0299909	0
0.1289	0.0299909	0
0.129	0.0299909	0
0.1291	0.0299909	0
0.1292	0.0299909	0
0.1293	0.0299909	0
0.1294	0.0299909	0
0.1295	0.0299909	0
0.1296	0.0299909	0
0.1297	0.0299909	0
0.1298	0.0299909	0
0.1299	0.0299909	0
0.13	0.0299909	0
0.1301	0.0299909	0
0.1302	0.0299909	0
0.1303	0.0299909	0
0.1304	0.0299909	0
0.1305	0.0299909	0
0.1306	0.0299909	0
0.1307	0.0299909	0
0.1308	0.0299909	0
0.1309	0.0299909	0
0.131	0.0299909	0
0.1311	0.0299909	0
0.1312	0.0299909	0
0.1313	0.0299909	0
0.1314	0.0299909	0
0.1315	0.0299909	0
0.1316	0.0299909	0
0.1317	0.0299909	0
0.1318	0.0299909	0
0.1319	0.0299909	0
0.132	0.0299909	0
0.1321	0.0299909	0
0.1322	0.0299909	0
0.1323	0.0299909	0
0.1324	0.0299909	0
0.1325	0.0299909	0
0.1326	0.029991	0
0.1327	0.029991	0
0.1328	0.029991	0
0.1329	0.029991	0
0.133	0.029991	0
0.1331	0.029991	0
0.1332	0.029991	0
0.1333	0.029991	0
0.1334	0.029991	0
0.1335	0.029991	0
0.1336	0.029991	0
0.1337	0.029991	0
0.1338	0.029991	0
0.1339	0.029991	0
0.134	0.029991	0
0.1341	0.029991	0
0.1342	0.029991	0
0.1343	0.029991	0
0.1344	0.029991	0
0.1345	0.029991	0
0.1346	0.029991	0
0.1347	0.029991	0
0.1348	0.029991	0
0.1349	0.029991	0
0.135	0.029991	0
0.1351	0.029991	0
0.1352	0.029991	0
0.1353	0.029991	0
0.1354	0.029991	0
0.1355	0.029991	0
0.1356	0.029991	0
0.1357	0.029991	0
0.1358	0.029991	0
0.1359	0.029991	0
0.136	0.029991	0
0.1361	0.029991	0
0.1362	0.029991	0
0.1363	0.029991	0
0.1364	0.029991	0
0.1365	0.029991	0
0.1366	0.029991	0
0.1367	0.029991	0
0.1368	0.029991	0
0.1369	0.029991	0
0.137	0.029991	0
0.1371	0.029991	0
0.1372	0.029991	0
0.1373	0.029991	0
0.1374	0.029991	0
0.1375	0.029991	0
0.1376	0.029991	0
0.1377	0.029991	0
0.1378	0.029991	0
0.1379	0.029991	0
0.138	0.029991	0
0.1381	0.029991	0
0.1382	0.029991	0
0.1383	0.029991	0
0.1384	0.029991	0
0.1385	0.029991	0
0.1386	0.029991	0
0.1387	0.029991	0
0.1388	0.029991	0
0.1389	0.029991	0
0.139	0.029991	0
0.1391	0.029991	0
0.1392	0.029991	0
0.1393	0.029991	0
0.1394	0.029991	0
0.1395	0.029991	0
0.1396	0.029991	0
0.1397	0.029991	0
0.1398	0.029991	0
0.1399	0.029991	0
0.14	0.029991	0
0.1401	0.029991	0
0.1402	0.029991	0
0.1403	0.029991	0
0.1404	0.029991	0
0.1405	0.029991	0
0.1406	0.029991	0
0.1407	0.029991	0
0.1408	0.029991	0
0.1409	0.029991	0
0.141	0.029991	0
0.1411	0.029991	0
0.1412	0.029991	0
0.1413	0.029991	0
0.1414	0.029991	0
0.1415	0.029991	0
0.1416	0.029991	0
0.1417	0.029991	0
0.1418	0.029991	0
0.1419	0.029991	0
0.142	0.029991	0
0.1421	0.029991	0
0.1422	0.029991	0
0.1423	0.029991	0
0.1424	0.029991	0
0.1425	0.029991	0
0.1426	0.029991	0
0.1427	0.029991	0
0.1428	0.029991	0
0.1429	0.029991	0
0.143	0.029991	0
0.1431	0.029991	0
0.1432	0.029991	0
0.1433	0.029991	0
0.1434	0.029991	0
0.1435	0.029991	0
0.1436	0.029991	0
0.1437	0.029991	0
0.1438	0.029991	0
0.1439	0.029991	0
0.144	0.029991	0
0.1441	0.029991	0
0.1442	0.029991	0
0.1443	0.029991	0
0.1444	0.029991	0
0.1445	0.029991	0
0.1446	0.029991	0
0.1447	0.029991	0
0.1448	0.029991	0
0.1449	0.029991	0
0.145	0.029991	0
0.1451	0.029991	0
0.1452	0.029991	0
0.1453	0.029991	0
0.1454	0.029991	0
0.1455	0.029991	0
0.1456	0.029991	0
0.1457	0.029991	0
0.1458	0.029991	0
0.1459	0.029991	0
0.146	0.029991	0
0.1461	0.029991	0
0.1462	0.029991	0
0.1463	0.029991	0
0.1464	0.029991	0
0.1465	0.029991	0
0.1466	0.029991	0
0.1467	0.029991	0
0.1468	0.029991	0
0.1469	0.029991	0
0.147	0.029991	0
0.1471	0.029991	0
0.1472	0.029991	0
0.1473	0.029991	0
0.1474	0.029991	0
0.1475	0.029991	0
0.1476	0.029991	0
0.1477	0.029991	0
0.1478	0.029991	0
0.1479	0.029991	0
0.148	0.029991	0
0.1481	0.029991	0
0.1482	0.029991	0
0.1483	0.029991	0
0.1484	0.029991	0
0.1485	0.029991	0
0.1486	0.029991	0
0.1487	0.029991	0
0.1488	0.029991	0
0.1489	0.029991	0
0.149	0.029991	0
0.1491	0.029991	0
0.1492	0.029991	0
0.1493	0.029991	0
0.1494	0.029991	0
0.1495	0.029991	0
0.1496	0.029991	0
0.1497	0.029991	0
0.1498	0.029991	0
0.1499	0.029991	0
0.15	0.029991	0
0.1501	0.029991	0
0.1502	0.029991	0
0.1503	0.029991	0
0.1504	0.029991	0
0.1505	0.029991	0
0.1506	0.029991	0
0.1507	0.029991	0
0.1508	0.029991	0
0.1509	0.029991	0
0.151	0.029991	0
0.1511	0.029991	0
0.1512	0.029991	0
0.1513	0.029991	0
0.1514	0.029991	0
0.1515	0.029991	0
0.1516	0.029991	0
0.1517	0.029991	0
0.1518	0.029991	0
0.1519	0.029991	0
0.152	0.029991	0
0.1521	0.029991	0
0.1522	0.029991	0
0.1523	0.029991	0
0.1524	0.029991	0
0.1525	0.029991	0
0.1526	0.029991	0
0.1527	0.029991	0
0.1528	0.029991	0
0.1529	0.029991	0
0.153	0.029991	0
0.1531	0.029991	0
0.1532	0.029991	0
0.1533	0.029991	0
0.1534	0.029991	0
0.1535	0.029991	0
0.1536	0.029991	0
0.1537	0.029991	0
0.1538	0.029991	0
0.1539	0.029991	0
0.154	0.029991	0
0.1541	0.029991	0
0.1542	0.029991	0
0.1543	0.029991	0
0.1544	0.029991	0
0.1545	0.029991	0
0.1546	0.029991	0
0.1547	0.029991	0
0.1548	0.029991	0
0.1549	0.029991	0
0.155	0.029991	0
0.1551	0.029991	0
0.1552	0.029991	0
0.1553	0.029991	0
0.1554	0.029991	0
0.1555	0.029991	0
0.1556	0.029991	0
0.1557	0.029991	0
0.1558	0.029991	0
0.1559	0.029991	0
0.156	0.029991	0
0.1561	0.029991	0
0.1562	0.029991	0
0.1563	0.029991	0
0.1564	0.029991	0
0.1565	0.029991	0
0.1566	0.029991	0
0.1567	0.029991	0
0.1568	0.029991	0
0.1569	0.029991	0
0.157	0.029991	0
0.1571	0.029991	0
0.1572	0.029991	0
0.1573	0.029991	0
0.1574	0.029991	0
0.1575	0.029991	0
0.1576	0.029991	0
0.1577	0.029991	0
0.1578	0.029991	0
0.1579	0.029991	0
0.158	0.029991	0
0.1581	0.029991	0
0.1582	0.029991	0
0.1583	0.029991	0
0.1584	0.029991	0
0.1585	0.029991	0
0.1586	0.029991	0
0.1587	0.029991	0
0.1588	0.029991	0
0.1589	0.029991	0
0.159	0.029991	0
0.1591	0.029991	0
0.1592	0.029991	0
0.1593	0.029991	0
0.1594	0.029991	0
0.1595	0.029991	0
0.1596	0.029991	0
0.1597	0.029991	0
0.1598	0.029991	0
0.1599	0.029991	0
0.16	0.029991	0
0.1601	0.029991	0
0.1602	0.029991	0
0.1603	0.029991	0
0.1604	0.029991	0
0.1605	0.029991	0
0.1606	0.029991	0
0.1607	0.029991	0
0.1608	0.029991	0
0.1609	0.029991	0
0.161	0.029991	0
0.1611	0.029991	0
0.1612	0.029991	0
0.1613	0.029991	0
0.1614	0.029991	0
0.1615	0.029991	0
0.1616	0.029991	0
0.1617	0.029991	0
0.1618	0.029991	0
0.1619	0.029991	0
0.162	0.029991	0
0.1621	0.029991	0
0.1622	0.029991	0
0.1623	0.029991	0
0.1624	0.029991	0
0.1625	0.029991	0
0.1626	0.029991	0
0.1627	0.029991	0
0.1628	0.029991	0
0.1629	0.029991	0
0.163	0.029991	0
0.1631	0.029991	0
0.1632	0.029991	0
0.1633	0.029991	0
0.1634	0.029991	0
0.1635	0.029991	0
0.1636	0.029991	0
0.1637	0.029991	0
0.1638	0.029991	0
0.1639	0.029991	0
0.164	0.029991	0
0.1641	0.029991	0
0.1642	0.029991	0
0.1643	0.029991	0
0.1644	0.029991	0
0.1645	0.029991	0
0.1646	0.029991	0
0.1647	0.029991	0
0.1648	0.029991	0
0.1649	0.029991	0
0.165	0.029991	0
0.1651	0.029991	0
0.1652	0.029991	0
0.1653	0.029991	0
0.1654	0.029991	0
0.1655	0.029991	0
0.1656	0.029991	0
0.1657	0.029991	0
0.1658	0.029991	0
0.1659	0.029991	0
0.166	0.029991	0
0.1661	0.029991	0
0.1662	0.029991	0
0.1663	0.029991	0
0.1664	0.029991	0
0.1665	0.029991	0
0.1666	0.029991	0
0.1667	0.029991	0
0.1668	0.029991	0
0.1669	0.029991	0
0.167	0.029991	0
0.1671	0.029991	0
0.1672	0.029991	0
0.1673	0.029991	0
0.1674	0.029991	0
0.1675	0.029991	0
0.1676	0.029991	0
0.1677	0.029991	0
0.1678	0.029991	0
0.1679	0.029991	0
0.168	0.029991	0
0.1681	0.029991	0
0.1682	0.029991	0
0.1683	0.029991	0
0.1684	0.029991	0
0.1685	0.029991	0
0.1686	0.029991	0
0.1687	0.029991	0
0.1688	0.029991	0
0.1689	0.029991	0
0.169	0.029991	0
0.1691	0.029991	0
0.1692	0.029991	0
0.1693	0.029991	0
0.1694	0.029991	0
0.1695	0.029991	0
0.1696	0.029991	0
0.1697	0.029991	0
0.1698	0.029991	0
0.1699	0.029991	0
0.17	0.029991	0
0.1701	0.029991	0
0.1702	0.029991	0
0.1703	0.029991	0
0.1704	0.029991	0
0.1705	0.029991	0
0.1706	0.029991	0
0.1707	0.029991	0
0.1708	0.029991	0
0.1709	0.029991	0
0.171	0.029991	0
0.1711	0.029991	0
0.1712	0.029991	0
0.1713	0.029991	0
0.1714	0.029991	0
0.1715	0.029991	0
0.1716	0.029991	0
0.1717	0.029991	0
0.1718	0.029991	0
0.1719	0.029991	0
0.172	0.029991	0
0.1721	0.029991	0
0.1722	0.029991	0
0.1723	0.029991	0
0.1724	0.029991	0
0.1725	0.029991	0
0.1726	0.029991	0
0.1727	0.029991	0
0.1728	0.029991	0
0.1729	0.029991	0
0.173	0.029991	0
0.1731	0.029991	0
0.1732	0.029991	0
0.1733	0.029991	0
0.1734	0.029991	0
0.1735	0.029991	0
0.1736	0.029991	0
0.1737	0.029991	0
0.1738	0.029991	0
0.1739	0.029991	0
0.174	0.029991	0
0.1741	0.029991	0
0.1742	0.029991	0
0.1743	0.029991	0
0.1744	0.029991	0
0.1745	0.029991	0
0.1746	0.029991	0
0.1747	0.029991	0
0.1748	0.029991	0
0.1749	0.029991	0
0.175	0.029991	0
0.1751	0.029991	0
0.1752	0.029991	0
0.1753	0.029991	0
0.1754	0.029991	0
0.1755	0.029991	0
0.1756	0.029991	0
0.1757	0.029991	0
0.1758	0.029991	0
0.1759	0.029991	0
0.176	0.029991	0
0.1761	0.029991	0
0.1762	0.029991	0
0.1763	0.029991	0
0.1764	0.029991	0
0.1765	0.029991	0
0.1766	0.029991	0
0.1767	0.029991	0
0.1768	0.029991	0
0.1769	0.029991	0
0.177	0.029991	0
0.1771	0.029991	0
0.1772	0.029991	0
0.1773	0.029991	0
0.1774	0.029991	0
0.1775	0.029991	0
0.1776	0.029991	0
0.1777	0.029991	0
0.1778	0.029991	0
0.1779	0.029991	0
0.178	0.029991	0
0.1781	0.029991	0
0.1782	0.029991	0
0.1783	0.029991	0
0.1784	0.029991	0
0.1785	0.029991	0
0.1786	0.029991	0
0.1787	0.029991	0
0.1788	0.029991	0
0.1789	0.029991	0
0.179	0.029991	0
0.1791	0.029991	0
0.1792	0.029991	0
0.1793	0.029991	0
0.1794	0.029991	0
0.1795	0.029991	0
0.1796	0.029991	0
0.1797	0.029991	0
0.1798	0.029991	0
0.1799	0.029991	0
0.18	0.029991	0
0.1801	0.029991	0
0.1802	0.029991	0
0.1803	0.029991	0
0.1804	0.029991	0
0.1805	0.029991	0
0.1806	0.029991	0
0.1807	0.029991	0
0.1808	0.029991	0
0.1809	0.029991	0
0.181	0.029991	0
0.1811	0.029991	0
0.1812	0.029991	0
0.1813	0.029991	0
0.1814	0.029991	0
0.1815	0.029991	0
0.1816	0.029991	0
0.1817	0.029991	0
0.1818	0.029991	0
0.1819	0.029991	0
0.182	0.029991	0
0.1821	0.029991	0
0.1822	0.029991	0
0.1823	0.029991	0
0.1824	0.029991	0
0.1825	0.029991	0
0.1826	0.029991	0
0.1827	0.029991	0
0.1828	0.029991	0
0.1829	0.029991	0
0.183	0.029991	0
0.1831	0.029991	0
0.1832	0.029991	0
0.1833	0.029991	0
0.1834	0.029991	0
0.1835	0.029991	0
0.1836	0.029991	0
0.1837	0.029991	0
0.1838	0.029991	0
0.1839	0.029991	0
0.184	0.029991	0
0.1841	0.029991	0
0.1842	0.029991	0
0.1843	0.029991	0
0.1844	0.029991	0
0.1845	0.029991	0
0.1846	0.029991	0
0.1847	0.029991	0
0.1848	0.029991	0
0.1849	0.029991	0
0.185	0.029991	0
0.1851	0.029991	0
0.1852	0.029991	0
0.1853	0.029991	0
0.1854	0.029991	0
0.1855	0.029991	0
0.1856	0.029991	0
0.1857	0.029991	0
0.1858	0.029991	0
0.1859	0.029991	0
0.186	0.029991	0
0.1861	0.029991	0
0.1862	0.029991	0
0.1863	0.029991	0
0.1864	0.029991	0
0.1865	0.029991	0
0.1866	0.029991	0
0.1867	0.029991	0
0.1868	0.029991	0
0.1869	0.029991	0
0.187	0.029991	0
0.1871	0.029991	0
0.1872	0.029991	0
0.1873	0.029991	0
0.1874	0.029991	0
0.1875	0.029991	0
0.1876	0.029991	0
0.1877	0.029991	0
0.1878	0.029991	0
0.1879	0.029991	0
0.188	0.029991	0
0.1881	0.029991	0
0.1882	0.029991	0
0.1883	0.029991	0
0.1884	0.029991	0
0.1885	0.029991	0
0.1886	0.029991	0
0.1887	0.029991	0
0.1888	0.029991	0
0.1889	0.029991	0
0.189	0.029991	0
0.1891	0.029991	0
0.1892	0.029991	0
0.1893	0.029991	0
0.1894	0.029991	0
0.1895	0.029991	0
0.1896	0.029991	0
0.1897	0.029991	0
0.1898	0.029991	0
0.1899	0.029991	0
0.19	0.029991	0
0.1901	0.029991	0
0.1902	0.029991	0
0.1903	0.029991	0
0.1904	0.029991	0
0.1905	0.029991	0
0.1906	0.029991	0
0.1907	0.029991	0
0.1908	0.029991	0
0.1909	0.029991	0
0.191	0.029991	0
0.1911	0.029991	0
0.1912	0.029991	0
0.1913	0.029991	0
0.1914	0.029991	0
0.1915	0.029991	0
0.1916	0.029991	0
0.1917	0.029991	0
0.1918	0.029991	0
0.1919	0.029991	0
0.192	0.029991	0
0.1921	0.029991	0
0.1922	0.029991	0
0.1923	0.029991	0
0.1924	0.029991	0
0.1925	0.029991	0
0.1926	0.029991	0
0.1927	0.029991	0
0.1928	0.029991	0
0.1929	0.029991	0
0.193	0.029991	0
0.1931	0.029991	0
0.1932	0.029991	0
0.1933	0.029991	0
0.1934	0.029991	0
0.1935	0.029991	0
0.1936	0.029991	0
0.1937	0.029991	0
0.1938	0.029991	0
0.1939	0.029991	0
0.194	0.029991	0
0.1941	0.029991	0
0.1942	0.029991	0
0.1943	0.029991	0
0.1944	0.029991	0
0.1945	0.029991	0
0.1946	0.029991	0
0.1947	0.029991	0
0.1948	0.029991	0
0.1949	0.029991	0
0.195	0.029991	0
0.1951	0.029991	0
0.1952	0.029991	0
0.1953	0.029991	0
0.1954	0.029991	0
0.1955	0.029991	0
0.1956	0.029991	0
0.1957	0.029991	0
0.1958	0.029991	0
0.1959	0.029991	0
0.196	0.029991	0
0.1961	0.029991	0
0.1962	0.029991	0
0.1963	0.029991	0
0.1964	0.029991	0
0.1965	0.029991	0
0.1966	0.029991	0
0.1967	0.029991	0
0.1968	0.029991	0
0.1969	0.029991	0
0.197	0.029991	0
0.1971	0.029991	0
0.1972	0.029991	0
0.1973	0.029991	0
0.1974	0.029991	0
0.1975	0.029991	0
0.1976	0.029991	0
0.1977	0.029991	0
0.1978	0.029991	0
0.1979	0.029991	0
0.198	0.029991	0
0.1981	0.029991	0
0.1982	0.029991	0
0.1983	0.029991	0
0.1984	0.029991	0
0.1985	0.029991	0
0.1986	0.029991	0
0.1987	0.029991	0
0.1988	0.029991	0
0.1989	0.029991	0
0.199	0.029991	0
0.1991	0.029991	0
0.1992	0.029991	0
0.1993	0.029991	0
0.1994	0.029991	0
0.1995	0.029991	0
0.1996	0.029991	0
0.1997	0.029991	0
0.1998	0.029991	0
[truncated: 18,002 more rows]

## Sheet: Dutycycle of experimental Case2
Time (s)	physical system	mechanism model	twin system
0	6.84375e-05	1.44608e-46	0
0.0001	0	1.24266e-46	0
0.0002	0	1.0473e-46	0
0.0003	0	8.61008e-47	0
0.0004	0	6.84744e-47	0
0.0005	0	5.19414e-47	0
0.0006	6.49219e-05	3.65862e-47	1.70283e-167
0.0007	0.000202031	2.24864e-47	1.09852e-167
0.0008	0	9.71284e-48	0
0.0009	0	0	0
0.001	0	0	0
0.0011	0	0	0
0.0012	0	2.49053e-49	3.48174e-168
0.0013	0	0	0
0.0014	0	0	0
0.0015	0	6.49431e-48	0
0.0016	0	5.85339e-48	0
0.0017	0.000179297	6.78906e-48	1.71501e-167
0.0018	0.000437109	9.28862e-48	8.93779e-168
0.0019	0	1.33309e-47	0
0.002	0	1.88862e-47	0
0.0021	0	2.59168e-47	0
0.0022	0	3.43769e-47	6.62668e-168
0.0023	0.000210469	4.4213e-47	0
0.0024	0	5.53641e-47	8.12178e-168
0.0025	0	6.77624e-47	0
0.0026	0	8.13331e-47	0
0.0027	0.000258047	9.59954e-47	1.72855e-167
0.0028	0.000471094	1.11663e-46	7.40994e-168
0.0029	0	1.28243e-46	5.32278e-168
0.003	0	1.45639e-46	0
0.0031	0	1.6375e-46	0
0.0032	0	1.82471e-46	4.14798e-168
0.0033	0	2.01695e-46	0
0.0034	0	2.2131e-46	7.70473e-169
0.0035	0.000104531	2.41206e-46	0
0.0036	0.000242344	2.61267e-46	1.13629e-167
0.0037	0.000126563	2.8138e-46	9.58079e-169
0.0038	0.000147891	3.01431e-46	0
0.0039	0	3.21305e-46	0
0.004	0.000240234	3.40891e-46	7.18512e-168
0.0041	0	3.60077e-46	0
0.0042	0	3.78756e-46	5.53785e-168
0.0043	0	3.96822e-46	0
0.0044	0	4.14173e-46	0
0.0045	0	4.30712e-46	2.97338e-168
0.0046	0	4.46345e-46	0
0.0047	0.000335391	4.60986e-46	1.67374e-167
0.0048	0.000269297	4.74552e-46	6.56039e-168
0.0049	3.70313e-05	4.86966e-46	0
0.005	0	4.9816e-46	3.78728e-168
0.0051	0	5.0807e-46	0
0.0052	0	5.16641e-46	0
0.0053	5.55469e-05	5.23825e-46	0
0.0054	9.82031e-05	5.29581e-46	0
0.0055	0.000142266	5.33876e-46	1.03643e-167
0.0056	0	5.36687e-46	0
0.0057	0	5.37996e-46	7.55556e-168
0.0058	0	5.37796e-46	0
0.0059	0	5.36087e-46	3.64785e-168
0.006	0	5.32877e-46	0
0.0061	0	5.28183e-46	0
0.0062	0.000258047	5.2203e-46	0
0.0063	0.000142969	5.1445e-46	0
0.0064	0.000586875	5.05485e-46	0
0.0065	0.000645703	4.95181e-46	0
0.0066	0	4.83595e-46	9.14321e-168
0.0067	9.65625e-05	4.70788e-46	7.59887e-168
0.0068	0	4.56829e-46	0
0.0069	0	4.41793e-46	0
0.007	0	4.2576e-46	0
0.0071	0	4.08817e-46	5.48451e-169
0.0072	6.96094e-05	3.91054e-46	0
0.0073	0	3.72567e-46	0
0.0074	0.000229453	3.53453e-46	4.51785e-168
0.0075	0.000230156	3.33816e-46	0
0.0076	0	3.13759e-46	3.81371e-168
0.0077	0	2.93391e-46	0
0.0078	0	2.72818e-46	0
0.0079	0	2.52151e-46	0
0.008	0	2.31498e-46	0
0.0081	0.000394922	2.1097e-46	1.58065e-167
0.0082	2.55469e-05	1.90675e-46	1.44562e-167
0.0083	0	1.70718e-46	6.35205e-168
0.0084	0.000113672	1.51206e-46	1.6538e-168
0.0085	0	1.32241e-46	0
0.0086	0	1.1392e-46	0
0.0087	0	9.6341e-47	0
0.0088	0	7.95933e-47	0
0.0089	4.05469e-05	6.37638e-47	0
0.009	0	4.89335e-47	2.26377e-168
0.0091	0.000434063	3.5178e-47	7.3338e-168
0.0092	0.000347344	2.25668e-47	1.72645e-168
0.0093	7.03125e-05	1.1163e-47	0
0.0094	0.000183281	1.02302e-48	1.69898e-168
0.0095	0	0	0
0.0096	0.000276328	0	0
0.0097	0	0	0
0.0098	0	0	6.33264e-168
0.0099	2.0625e-05	3.33897e-48	4.89474e-168
0.01	0	1.51291e-48	0
0.0101	0.000600938	1.12053e-48	0
0.0102	0.000378516	2.15718e-48	0
0.0103	0	4.61036e-48	0
0.0104	0	8.4599e-48	2.89831e-168
0.0105	0	1.3678e-47	0
0.0106	0.000102188	2.02295e-47	0
0.0107	7.52344e-05	2.8072e-47	0
0.0108	4.75781e-05	3.7156e-47	1.63387e-168
0.0109	0.000183281	4.74255e-47	8.36599e-169
0.011	0	5.88182e-47	0
0.0111	0.000534141	7.12655e-47	2.74672e-168
0.0112	0	8.46935e-47	0
0.0113	0	9.90228e-47	0
0.0114	0	1.14169e-46	6.32578e-169
0.0115	0	1.30045e-46	0
0.0116	5.17969e-05	1.46558e-46	0
0.0117	0	1.63612e-46	0
0.0118	0.000304688	1.81109e-46	0
0.0119	4.96875e-05	1.9895e-46	0
0.012	0	2.17031e-46	0
0.0121	0	2.3525e-46	4.99851e-169
0.0122	0	2.53504e-46	0
0.0123	0.000255703	2.71687e-46	0
0.0124	0	2.89698e-46	0
0.0125	0	3.07435e-46	0
0.0126	0.000421172	3.24797e-46	0
0.0127	0.00024	3.41687e-46	0
0.0128	0.000311016	3.58009e-46	3.58605e-168
0.0129	7.94531e-05	3.73672e-46	1.95482e-170
0.013	0	3.88587e-46	0
0.0131	0	4.02671e-46	0
0.0132	0	4.15844e-46	0
0.0133	0	4.28034e-46	0
0.0134	0	4.39172e-46	0
0.0135	0	4.49194e-46	0
0.0136	0	4.58046e-46	0
0.0137	0	4.65678e-46	0
0.0138	0.000309609	4.72046e-46	0
0.0139	0.000382734	4.77114e-46	0
0.014	0	4.80855e-46	1.27427e-168
0.0141	0	4.83247e-46	0
0.0142	0	4.84275e-46	0
0.0143	0	4.83935e-46	2.10206e-168
0.0144	0	4.82225e-46	0
0.0145	0	4.79156e-46	0
0.0146	0	4.74744e-46	0
0.0147	0	4.69011e-46	0
0.0148	0.000364219	4.61988e-46	0
0.0149	0.000509063	4.53713e-46	0
0.015	0	4.44231e-46	5.5086e-168
0.0151	4.875e-05	4.33591e-46	2.71056e-168
0.0152	0	4.21851e-46	0
0.0153	0	4.09075e-46	0
0.0154	0.00018375	3.95331e-46	0
0.0155	0	3.80692e-46	0
0.0156	0.000299531	3.65237e-46	1.92127e-168
0.0157	0	3.49048e-46	0
0.0158	0.000559453	3.32214e-46	4.66452e-168
0.0159	0.000147422	3.14823e-46	8.26346e-169
0.016	0	2.96968e-46	0
0.0161	0	2.78745e-46	0
0.0162	0	2.60251e-46	0
0.0163	3.98438e-06	2.41585e-46	0
0.0164	0.000207891	2.22844e-46	0
0.0165	0.00037125	2.0413e-46	0
0.0166	0.000328594	1.8554e-46	0
0.0167	0	1.67173e-46	1.81678e-168
0.0168	0	1.49126e-46	0
0.0169	0	1.31494e-46	0
0.017	0	1.14368e-46	0
0.0171	2.67188e-05	9.78386e-47	9.60188e-169
0.0172	0	8.19916e-47	0
0.0173	0.000512578	6.6909e-47	4.72758e-168
0.0174	5.39063e-06	5.26685e-47	3.12127e-168
0.0175	0	3.93431e-47	0
0.0176	0	2.70008e-47	0
0.0177	0	1.57037e-47	0
0.0178	0.000303047	5.50846e-48	0
0.0179	0.000141094	0	9.13049e-169
0.018	0.000138281	0	0
0.0181	0	0	0
0.0182	8.85938e-05	0	1.85527e-168
0.0183	0	2.27045e-48	0
0.0184	0	0	0
0.0185	0	5.12068e-48	0
0.0186	0	4.92317e-48	0
0.0187	0	6.01715e-48	0
0.0188	6.09375e-05	8.39043e-48	8.40448e-169
0.0189	0.000548203	1.20239e-47	2.10412e-168
0.019	0.000276797	1.68914e-47	0
0.0191	0	2.29604e-47	0
0.0192	0	3.01917e-47	8.79125e-171
0.0193	0	3.85397e-47	0
0.0194	0	4.79531e-47	0
0.0195	0	5.83746e-47	0
0.0196	0	6.97417e-47	0
0.0197	0	8.19867e-47	0
0.0198	0.000207891	9.50374e-47	1.51718e-168
0.0199	0.000113438	1.08817e-46	0
0.02	1.61719e-05	1.23246e-46	0
0.0201	0	3.56735e-46	0
0.0202	0.000232969	3.69361e-46	2.43867e-168
0.0203	0.000303984	3.81155e-46	1.20378e-168
0.0204	9.58594e-05	3.92051e-46	0
0.0205	0	4.01987e-46	0
0.0206	0	4.10908e-46	0
0.0207	0	4.18765e-46	0
0.0208	0	4.25511e-46	2.50534e-169
0.0209	0	4.31111e-46	0
0.021	0	4.35532e-46	0
0.0211	0	4.38748e-46	0
0.0212	0.000467344	4.40743e-46	1.37233e-168
0.0213	6.32813e-06	4.41503e-46	2.79278e-169
0.0214	0	4.41025e-46	0
0.0215	0	4.39309e-46	0
0.0216	0	4.36366e-46	0
0.0217	0	4.32209e-46	0
0.0218	0	4.26861e-46	0
0.0219	0.000304688	4.20351e-46	1.74332e-168
0.022	0.000330938	4.12713e-46	3.8343e-169
0.0221	0	4.03989e-46	0
0.0222	0	3.94224e-46	0
0.0223	0	3.83472e-46	0
0.0224	0	3.71789e-46	8.52053e-170
0.0225	5.32031e-05	3.5924e-46	0
0.0226	0	3.4589e-46	0
0.0227	0.000235781	3.31812e-46	1.31677e-169
0.0228	0	3.1708e-46	0
0.0229	0.000259922	3.01774e-46	8.88509e-169
0.023	0.000284766	2.85976e-46	0
0.0231	0	2.6977e-46	4.27304e-169
0.0232	5.25e-05	2.53242e-46	0
0.0233	0	2.3648e-46	0
0.0234	9.44531e-05	2.19573e-46	1.29493e-168
0.0235	0	2.02612e-46	2.37456e-169
0.0236	0	1.85685e-46	0
0.0237	0.000934688	1.68883e-46	2.86549e-168
0.0238	0	1.52295e-46	4.77198e-168
0.0239	0.000417422	1.36006e-46	5.63842e-168
0.024	0.000141797	1.20104e-46	4.40608e-168
0.0241	0	1.0467e-46	9.2946e-169
0.0242	6.86719e-05	8.97868e-47	0
0.0243	0	7.55302e-47	0
0.0244	0	6.19743e-47	0
0.0245	0	4.91889e-47	0
0.0246	0	3.72396e-47	1.23534e-168
0.0247	0.00062625	2.61869e-47	3.46879e-168
0.0248	0	1.60867e-47	3.64039e-168
0.0249	0.000169453	6.98926e-48	3.15822e-168
0.025	0	0	1.74543e-168
0.0251	0	0	7.9988e-170
0.0252	0	0	0
0.0253	0	1.65955e-48	0
0.0254	0	0	0
0.0255	7.35938e-05	2.3107e-48	5.82778e-169
0.0256	0.000138984	1.11022e-48	3.9578e-169
0.0257	0.000112734	1.0856e-48	0
0.0258	0	2.23138e-48	3.35242e-169
0.0259	0.000109219	4.53571e-48	9.96822e-171
0.026	0	7.98044e-48	0
0.0261	0	1.25412e-47	0
0.0262	0	1.81877e-47	0
0.0263	0	2.48835e-47	3.50796e-170
0.0264	8.22656e-05	3.25869e-47	0
0.0265	0	4.12503e-47	7.50465e-170
0.0266	0.000335859	5.08214e-47	4.94121e-169
0.0267	3.46875e-05	6.12429e-47	0
0.0268	0.000263438	7.24527e-47	1.72204e-168
0.0269	0	8.4385e-47	7.76705e-169
0.027	0	9.69697e-47	0
0.0271	0	1.10134e-46	4.41456e-169
0.0272	0	1.23801e-46	0
0.0273	0.000311719	1.37892e-46	7.44143e-169
0.0274	0.000291094	1.52326e-46	5.07115e-169
0.0275	0	1.6702e-46	0
0.0276	0.000129141	1.81891e-46	1.17887e-168
0.0277	0	1.96853e-46	0
0.0278	9.14063e-06	2.11822e-46	3.14317e-169
0.0279	0	2.26712e-46	0
0.028	0.000166875	2.41439e-46	9.72306e-169
0.0281	0.000235781	2.55921e-46	9.92003e-169
0.0282	0	2.70074e-46	0
0.0283	0.000259922	2.8382e-46	8.81193e-169
0.0284	0	2.9708e-46	1.88913e-169
0.0285	5.03906e-05	3.09782e-46	0
0.0286	0	3.21852e-46	4.36345e-169
0.0287	0	3.33223e-46	0
0.0288	0.000467344	3.43832e-46	5.10472e-170
0.0289	6.32813e-06	3.53619e-46	0
0.029	0.000304688	3.62529e-46	9.20235e-169
0.0291	2.625e-05	3.70513e-46	4.32425e-169
0.0292	0	3.77525e-46	0
0.0293	2.0625e-05	3.83526e-46	0
0.0294	0	3.88483e-46	0
0.0295	1.5e-05	3.92368e-46	0
0.0296	0.000126563	3.95158e-46	4.55305e-169
0.0297	0.000101016	3.96838e-46	2.26219e-169
0.0298	0.000449766	3.97397e-46	5.98376e-169
0.0299	0.00027	3.96833e-46	8.26547e-171
0.03	0.000436172	3.95147e-46	0
0.0301	0.000185391	3.92348e-46	0
0.0302	0	3.88452e-46	0
0.0303	0	3.83478e-46	0
0.0304	0	3.77453e-46	0
0.0305	0.000114375	3.70409e-46	0
0.0306	0	3.62385e-46	1.31033e-169
0.0307	0	3.53423e-46	0
0.0308	0.000580313	3.43571e-46	1.55968e-169
0.0309	5.25e-05	3.32882e-46	0
0.031	0.000258516	3.21414e-46	2.90253e-169
0.0311	0.000166172	3.09228e-46	0
0.0312	0	2.9639e-46	0
0.0313	9.44531e-05	2.82968e-46	2.8462e-169
0.0314	0	2.69033e-46	0
0.0315	0	2.54662e-46	0
0.0316	2.0625e-05	2.39929e-46	0
0.0317	0	2.24915e-46	0
0.0318	0.000413438	2.09699e-46	1.52349e-169
0.0319	0	1.94361e-46	0
0.032	2.13281e-05	1.78984e-46	0
0.0321	0.000132891	1.63648e-46	2.53749e-169
0.0322	0	1.48435e-46	0
0.0323	0	1.33426e-46	0
0.0324	0	1.18698e-46	0
0.0325	0	1.04331e-46	0
0.0326	0.000107344	9.03974e-47	0
0.0327	0	7.69715e-47	0
0.0328	0.000221719	6.41228e-47	0
0.0329	0	5.19178e-47	0
0.033	0.000573984	4.04191e-47	0
0.0331	0	2.96858e-47	0
0.0332	0	1.97723e-47	0
0.0333	0	1.07285e-47	0
0.0334	0	2.5997e-48	0
0.0335	0	0	0
0.0336	0	0	0
0.0337	0	0	0
0.0338	0.000303984	0	0
0.0339	0	1.20743e-48	0
0.034	0	0	0
0.0341	0	4.05344e-48	0
0.0342	0	4.16127e-48	0
0.0343	0	5.32672e-48	0
0.0344	0	7.53832e-48	0
0.0345	0	1.07789e-47	0
0.0346	0.000236484	1.50258e-47	0
0.0347	0.000260625	2.02507e-47	0
0.0348	2.76563e-05	2.64201e-47	0
0.0349	2.20313e-05	3.34956e-47	0
0.035	0	4.14336e-47	0
0.0351	0	5.01862e-47	0
0.0352	0	5.97008e-47	0
0.0353	0	6.9921e-47	0
0.0354	0	8.07865e-47	0
0.0355	0	9.22339e-47	0
0.0356	0	1.04196e-46	0
0.0357	0.000110156	1.16605e-46	0
0.0358	0	1.29387e-46	0
0.0359	0.000177656	1.4247e-46	0
0.036	0	1.55779e-46	0
0.0361	0	1.69237e-46	0
0.0362	0	1.82768e-46	0
0.0363	1.28906e-05	1.96294e-46	0
0.0364	0.000358828	2.0974e-46	0
0.0365	0.00017625	2.23029e-46	1.06172e-169
0.0366	0	2.36085e-46	0
0.0367	0.000292734	2.48835e-46	0
0.0368	0	2.61207e-46	3.05223e-170
0.0369	0	2.73132e-46	0
0.037	0	2.84541e-46	0
0.0371	0	2.95372e-46	0
0.0372	1.42969e-05	3.05563e-46	0
0.0373	0	3.15058e-46	0
0.0374	0.000524297	3.23802e-46	1.70909e-170
0.0375	0.000112266	3.31747e-46	0
0.0376	0	3.38848e-46	0
0.0377	0	3.45065e-46	0
0.0378	0	3.50364e-46	0
0.0379	0	3.54715e-46	0
0.038	0	3.58093e-46	0
0.0381	6.25781e-05	3.60478e-46	0
0.0382	5.83594e-05	3.61858e-46	0
0.0383	0	3.62224e-46	0
0.0384	0.000405703	3.61573e-46	0
0.0385	0	3.59909e-46	0
0.0386	0	3.57239e-46	0
0.0387	0	3.53579e-46	0
0.0388	0	3.48946e-46	0
0.0389	0	3.43367e-46	0
0.039	0	3.36871e-46	0
0.0391	0	3.29492e-46	0
0.0392	0.000458906	3.2127e-46	0
0.0393	0	3.1225e-46	2.36001e-169
0.0394	6.82031e-05	3.02479e-46	0
0.0395	0	2.92011e-46	0
0.0396	0	2.809e-46	0
0.0397	1.71094e-05	2.69208e-46	0
0.0398	0.000363047	2.56995e-46	0
0.0399	0.000344531	2.44329e-46	0
0.04	0	2.31275e-46	0
0.0401	0	2.17905e-46	0
0.0402	0	2.04289e-46	0
0.0403	0	1.90499e-46	0
0.0404	9.09375e-05	1.7661e-46	0
0.0405	0	1.62694e-46	4.53385e-171
0.0406	0.000110859	1.48826e-46	0
0.0407	0	1.35078e-46	0
0.0408	0.000131484	1.21524e-46	0
0.0409	3.5625e-05	1.08234e-46	9.98775e-170
0.041	0	9.5278e-47	0
0.0411	0	8.27242e-47	0
0.0412	0	7.06377e-47	0
0.0413	0	5.90812e-47	0
0.0414	0.000335391	4.81146e-47	0
0.0415	0.000175547	3.77942e-47	0
0.0416	0.000174844	2.81727e-47	0
0.0417	0	1.92989e-47	0
0.0418	0	1.12175e-47	0
0.0419	0	3.96863e-48	0
0.042	0	0	0
0.0421	0	0	0
0.0422	0.000150703	0	7.99519e-170
0.0423	0.000360234	5.17248e-49	0
0.0424	0.000224531	0	0
0.0425	0.000225234	1.5163e-48	0
0.0426	0.00010875	7.77192e-49	1.36818e-169
0.0427	0.000293438	1.00221e-48	0
0.0428	0	2.18554e-48	0
0.0429	0	4.31613e-48	1.04186e-169
0.043	1.5e-05	7.37778e-48	0
0.0431	0	1.13493e-47	0
0.0432	0.000290625	1.62044e-47	1.03643e-169
0.0433	0	2.19122e-47	0
0.0434	0	2.84371e-47	0
0.0435	0	3.57392e-47	0
0.0436	0	4.37744e-47	0
0.0437	0	5.24947e-47	0
0.0438	0	6.18484e-47	0
0.0439	0.000527813	7.17805e-47	0
0.044	0.000139219	8.2233e-47	0
0.0441	0	9.3145e-47	0
0.0442	0	1.04453e-46	0
0.0443	0	1.16093e-46	0
0.0444	1.99219e-05	1.27997e-46	0
0.0445	0	1.40097e-46	0
0.0446	0.000108047	1.52324e-46	0
0.0447	0.000292734	1.64608e-46	0
0.0448	0	1.7688e-46	0
0.0449	0	1.89069e-46	0
0.045	0	2.01108e-46	0
0.0451	0	2.12927e-46	0
0.0452	0.000108047	2.24461e-46	0
0.0453	0.000128672	2.35644e-46	0
0.0454	0.000173438	2.46413e-46	0
0.0455	0	2.56707e-46	0
0.0456	0	2.6647e-46	0
0.0457	0	2.75645e-46	0
0.0458	0.000149297	2.84183e-46	0
0.0459	0	2.92034e-46	0
0.046	0	2.99155e-46	0
0.0461	0.000452578	3.05506e-46	0
0.0462	0	3.11051e-46	0
0.0463	8.53125e-05	3.15759e-46	0
0.0464	0	3.19604e-46	0
0.0465	0	3.22564e-46	0
0.0466	0	3.24623e-46	0
0.0467	0	3.25768e-46	0
0.0468	0.000198984	3.25992e-46	0
0.0469	1.14844e-05	3.25294e-46	0
0.047	0.000474609	3.23678e-46	0
0.0471	0	3.21151e-46	0
0.0472	0	3.17727e-46	0
0.0473	8.46094e-05	3.13425e-46	0
0.0474	0	3.08266e-46	0
0.0475	3.42188e-05	3.02279e-46	0
0.0476	0	2.95496e-46	0
0.0477	0	2.87953e-46	0
0.0478	0.000193359	2.79691e-46	0
0.0479	0	2.70754e-46	0
0.048	0	2.61189e-46	0
0.0481	0	2.5105e-46	0
0.0482	0	2.40389e-46	0
0.0483	7.61719e-05	2.29264e-46	0
0.0484	0.000283594	2.17734e-46	0
0.0485	0	2.05861e-46	0
0.0486	0	1.93708e-46	0
0.0487	0	1.81341e-46	0
0.0488	0	1.68825e-46	0
0.0489	0.000122344	1.56226e-46	0
0.049	0	1.43612e-46	0
0.0491	0.000213984	1.31049e-46	0
0.0492	0.000238125	1.18603e-46	0
0.0493	0	1.06341e-46	0
0.0494	0	9.43269e-47	0
0.0495	0	8.26234e-47	0
0.0496	0	7.1292e-47	0
0.0497	5.15625e-06	6.03918e-47	0
0.0498	0.000210469	4.99792e-47	0
0.0499	0.000164297	4.0108e-47	0
0.05	0	3.08292e-47	0
0.0501	0.000280781	2.21899e-47	0
0.0502	0	1.42341e-47	0
0.0503	2.34375e-06	7.00182e-48	0
0.0504	0	5.28903e-49	0
0.0505	0	0	0
0.0506	2.01563e-05	0	0
0.0507	0	0	0
0.0508	0.000390234	0	0
0.0509	0	4.29423e-49	0
0.051	0	0	0
0.0511	0	3.18224e-48	0
0.0512	0	3.49323e-48	0
0.0513	2.15625e-05	4.67006e-48	0
0.0514	0	6.70211e-48	0
0.0515	1.66406e-05	9.57414e-48	0
0.0516	1.17188e-05	1.32663e-47	0
0.0517	0	1.77544e-47	0
0.0518	0.000264609	2.30098e-47	0
0.0519	0	2.89999e-47	0
0.052	7.99219e-05	3.5688e-47	0
0.0521	0	4.30338e-47	0
0.0522	0	5.09933e-47	0
0.0523	0.000123984	5.95195e-47	0
0.0524	0	6.85621e-47	0
0.0525	0.000192891	7.80683e-47	0
0.0526	0.000427969	8.79828e-47	0
0.0527	0	9.82483e-47	0
0.0528	0	1.08805e-46	0
0.0529	0	1.19594e-46	0
0.053	0	1.30551e-46	0
0.0531	1.38281e-05	1.41615e-46	0
0.0532	0	1.52723e-46	0
0.0533	3.23438e-05	1.63811e-46	0
0.0534	0	1.74817e-46	0
0.0535	0.000496875	1.85678e-46	0
0.0536	0.000389531	1.96332e-46	0
0.0537	0	2.06721e-46	0
0.0538	0	2.16784e-46	0
0.0539	0	2.26466e-46	0
0.054	2.08594e-05	2.35711e-46	0
0.0541	3.9375e-05	2.44469e-46	0
0.0542	0	2.52689e-46	0
0.0543	0	2.60327e-46	0
0.0544	0	2.67338e-46	0
0.0545	0.000433594	2.73683e-46	0
0.0546	0.000324141	2.79328e-46	0
0.0547	0	2.8424e-46	0
0.0548	0	2.88391e-46	0
0.0549	0	2.91759e-46	0
0.055	0	2.94324e-46	0
0.0551	0.000117422	2.96072e-46	0
0.0552	0.000560625	2.96992e-46	0
0.0553	0.000267188	2.9708e-46	0
0.0554	0	2.96333e-46	0
0.0555	0	2.94756e-46	0
0.0556	0	2.92357e-46	0
0.0557	0.000128672	2.89148e-46	0
0.0558	0	2.85147e-46	0
0.0559	0	2.80375e-46	0
0.056	0	2.74857e-46	0
0.0561	0	2.68623e-46	0
0.0562	0.000314063	2.61706e-46	0
0.0563	0.000200391	2.54144e-46	0
0.0564	0	2.45976e-46	0
0.0565	0.000106641	2.37248e-46	0
0.0566	0	2.28005e-46	0
0.0567	0	2.18297e-46	0
0.0568	0	2.08177e-46	0
0.0569	0	1.97697e-46	0
0.057	0.000103828	1.86915e-46	0
0.0571	7.26563e-06	1.75887e-46	0
0.0572	1.64063e-06	1.64673e-46	0
0.0573	0.000371016	1.53332e-46	0
0.0574	2.50781e-05	1.41925e-46	0
0.0575	0.000207656	1.30511e-46	0
0.0576	0	1.19151e-46	0
0.0577	0	1.07906e-46	0
0.0578	0	9.68348e-47	0
0.0579	0	8.5995e-47	0
0.058	0	7.54438e-47	0
0.0581	0.000278672	6.52362e-47	0
0.0582	0.000656484	5.54255e-47	0
0.0583	0.000248672	4.60625e-47	0
0.0584	0	3.71955e-47	0
0.0585	3.91406e-05	2.88701e-47	0
0.0586	0	2.11287e-47	0
0.0587	0	1.40105e-47	0
0.0588	0	7.55124e-48	0
0.0589	0	1.78292e-48	0
0.059	0	0	0
0.0591	0.000292031	0	0
0.0592	0.000177656	0	0
0.0593	0.000130078	0	0
0.0594	3.42188e-05	2.18422e-48	0
0.0595	0.000193359	9.8759e-49	0
0.0596	0.000263672	5.82755e-49	0
0.0597	0	9.68158e-49	0
0.0598	0	2.13793e-48	0
0.0599	0	4.08193e-48	0
0.06	0	6.7858e-48	0
0.0601	0.000125156	1.02311e-47	0
0.0602	0	1.43952e-47	0
0.0603	0.000310547	1.9252e-47	0
0.0604	0	2.47711e-47	0
0.0605	0	3.0919e-47	0
0.0606	0	3.76587e-47	0
0.0607	0	4.495e-47	0
0.0608	0	5.27497e-47	0
0.0609	0	6.10121e-47	0
0.061	0	6.9689e-47	0
0.0611	0	7.87298e-47	0
0.0612	0.000267188	8.80825e-47	0
0.0613	0.000738047	9.76929e-47	0
0.0614	0	1.07506e-46	0
0.0615	0	1.17466e-46	0
0.0616	0	1.27515e-46	0
0.0617	0	1.37597e-46	0
0.0618	5.10938e-05	1.47654e-46	0
0.0619	0	1.57629e-46	0
0.062	0	1.67466e-46	0
0.0621	6.96094e-05	1.7711e-46	0
0.0622	0.000440391	1.86504e-46	0
0.0623	0.000494297	1.95598e-46	0
0.0624	0	2.0434e-46	0
0.0625	0	2.12679e-46	0
0.0626	0	2.20571e-46	0
0.0627	0	2.2797e-46	0
0.0628	0.000104297	2.34835e-46	0
0.0629	7.73438e-05	2.41128e-46	0
0.063	0.000143438	2.46813e-46	0
0.0631	0	2.51858e-46	0
0.0632	2.41406e-05	2.56235e-46	0
0.0633	0	2.5992e-46	0
0.0634	0	2.62892e-46	0
0.0635	0	2.65133e-46	0
0.0636	0	2.66632e-46	0
0.0637	0	2.6738e-46	0
0.0638	0	2.67371e-46	0
0.0639	0.000299766	2.66607e-46	0
0.064	0.000161953	2.6509e-46	0
0.0641	0	2.62828e-46	0
0.0642	0	2.59834e-46	0
0.0643	0	2.56123e-46	0
0.0644	0.000441797	2.51715e-46	0
0.0645	0	2.46634e-46	0
0.0646	0.000284766	2.40907e-46	0
0.0647	7.59375e-05	2.34565e-46	0
0.0648	0	2.27642e-46	0
0.0649	0	2.20174e-46	0
0.065	0	2.12203e-46	0
0.0651	0	2.03771e-46	0
0.0652	1.40625e-06	1.94922e-46	0
0.0653	0.000487266	1.85705e-46	0
0.0654	0.000355078	1.76169e-46	0
0.0655	0	1.66364e-46	0
0.0656	3.11719e-05	1.56343e-46	0
0.0657	0	1.4616e-46	0
0.0658	0	1.35868e-46	0
0.0659	2.10938e-06	1.25523e-46	0
0.066	0	1.15179e-46	0
0.0661	1.92188e-05	1.0489e-46	0
0.0662	0	9.47124e-47	0
0.0663	0.000318281	8.46984e-47	0
0.0664	8.74219e-05	7.4901e-47	0
0.0665	0	6.53717e-47	0
0.0666	0	5.61601e-47	0
0.0667	0	4.73142e-47	0
0.0668	0	3.88799e-47	0
0.0669	0.000130781	3.09007e-47	0
0.067	5.83594e-05	2.34176e-47	0
0.0671	0.000171328	1.64688e-47	0
0.0672	0	1.00894e-47	0
0.0673	0.000287813	4.31133e-48	0
0.0674	3.28125e-05	0	0
0.0675	4.45313e-06	0	0
0.0676	0	0	0
0.0677	0	6.63751e-50	0
0.0678	0	0	0
0.0679	0	0	0
0.068	0.000186328	2.92837e-48	0
0.0681	0.000139453	2.6495e-48	0
0.0682	0	3.08494e-48	0
0.0683	0.000208359	4.22889e-48	0
0.0684	0	6.07167e-48	0
0.0685	4.5e-05	8.59981e-48	0
0.0686	0	1.17961e-47	0
0.0687	0	1.56398e-47	0
0.0688	0	2.01065e-47	0
0.0689	0	2.51687e-47	0
0.069	0.000298594	3.07954e-47	0
0.0691	0.000278672	3.69528e-47	0
0.0692	7.05469e-05	4.36042e-47	0
0.0693	0.000137344	5.07103e-47	0
0.0694	0	5.82293e-47	0
0.0695	0	6.61174e-47	0
0.0696	0	7.43286e-47	0
0.0697	0	8.28157e-47	0
0.0698	0	9.15295e-47	0
0.0699	0	1.0042e-46	0
0.07	0.000417188	1.09437e-46	0
0.0701	0.000330469	1.18528e-46	0
0.0702	0.0002175	1.27641e-46	0
0.0703	0	1.36726e-46	0
0.0704	0	1.4573e-46	0
0.0705	0.000101016	1.54602e-46	0
0.0706	0	1.63292e-46	0
0.0707	0	1.71752e-46	0
0.0708	0.000168516	1.79933e-46	0
0.0709	0	1.87789e-46	0
0.071	0	1.95277e-46	0
0.0711	0	2.02354e-46	0
0.0712	0	2.0898e-46	0
0.0713	0	2.15119e-46	0
0.0714	0	2.20736e-46	0
0.0715	0	2.25799e-46	0
0.0716	0	2.3028e-46	0
0.0717	0.000355313	2.34153e-46	0
0.0718	0.000547734	2.37398e-46	0
0.0719	0	2.39996e-46	0
0.072	0	2.41931e-46	0
0.0721	0	2.43194e-46	0
0.0722	0	2.43776e-46	0
0.0723	0	2.43674e-46	0
0.0724	0	2.42889e-46	0
0.0725	0	2.41424e-46	0
0.0726	0.000112969	2.39286e-46	0
0.0727	0.000532031	2.36487e-46	0
0.0728	0.000284063	2.33043e-46	0
0.0729	0	2.2897e-46	0
0.073	2.83594e-05	2.24292e-46	0
0.0731	0	2.19033e-46	0
0.0732	0	2.13221e-46	0
0.0733	6.96094e-05	2.06888e-46	0
0.0734	0.000135703	2.00067e-46	0
0.0735	0.000157031	1.92796e-46	0
0.0736	0	1.85112e-46	0
0.0737	1.5e-05	1.77058e-46	0
0.0738	0.000103125	1.68676e-46	0
0.0739	0.000170625	1.60011e-46	0
0.074	0	1.5111e-46	0
0.0741	0	1.42019e-46	0
0.0742	5.85938e-06	1.32788e-46	0
0.0743	0	1.23465e-46	0
0.0744	0.000140859	1.141e-46	0
0.0745	0.000162891	1.04742e-46	0
0.0746	0	9.5442e-47	0
0.0747	0.000279375	8.62478e-47	0
0.0748	9.375e-07	7.72081e-47	0
0.0749	0	6.83705e-47	0
0.075	0	5.97812e-47	0
0.0751	0	5.14851e-47	0
0.0752	0	4.35253e-47	0
0.0753	0	3.5943e-47	0
0.0754	0	2.87774e-47	0
0.0755	0	2.20651e-47	0
0.0756	0	1.58404e-47	0
0.0757	0.00020625	1.01346e-47	0
0.0758	0.000230391	4.97638e-48	0
0.0759	0	3.91178e-49	0
0.076	0	0	0
0.0761	0	0	0
0.0762	0	0	0
0.0763	0	0	0
0.0764	0	1.48947e-48	0
0.0765	0	6.7254e-49	0
0.0766	0	5.05236e-49	0
0.0767	0	9.85384e-49	0
0.0768	0.000208359	2.10727e-48	0
0.0769	0	3.8617e-48	0
0.077	0.00013875	6.23602e-48	0
0.0771	6.70313e-05	9.21424e-48	0
0.0772	0	1.27771e-47	0
0.0773	0	1.69021e-47	0
0.0774	0	2.15639e-47	0
0.0775	0	2.67341e-47	0
0.0776	0.000157266	3.23817e-47	0
0.0777	6.28125e-05	3.8473e-47	0
0.0778	0.000106172	4.49722e-47	0
0.0779	0	5.18411e-47	0
0.078	0.000104063	5.90397e-47	0
0.0781	0	6.65261e-47	0
0.0782	3.16406e-05	7.42573e-47	0
0.0783	0	8.21886e-47	0
0.0784	0	9.02746e-47	0
0.0785	7.42969e-05	9.8469e-47	0
0.0786	0	1.06725e-46	0
0.0787	0.000188672	1.14996e-46	0
0.0788	0.000189375	1.23234e-46	0
0.0789	2.60156e-05	1.31394e-46	0
0.079	6.86719e-05	1.39428e-46	0
0.0791	0	1.47292e-46	0
0.0792	1.89844e-05	1.54942e-46	0
0.0793	0	1.62333e-46	0
0.0794	0	1.69425e-46	0
0.0795	0.000460078	1.76177e-46	0
0.0796	0	1.82553e-46	0
0.0797	0.000305156	1.88515e-46	0
0.0798	0	1.94031e-46	0
0.0799	0	1.9907e-46	0
0.08	0	2.03603e-46	0
0.0801	0	2.07605e-46	0
0.0802	7.5e-05	2.11054e-46	0
0.0803	0	2.1393e-46	0
0.0804	0.000189375	2.16217e-46	0
0.0805	0	2.17902e-46	0
0.0806	0	2.18976e-46	0
0.0807	2.60156e-05	2.19432e-46	0
0.0808	0	2.19268e-46	0
0.0809	0	2.18483e-46	0
0.081	0	2.17083e-46	0
0.0811	0	2.15074e-46	0
0.0812	0.000443672	2.12467e-46	0
0.0813	0	2.09275e-46	0
0.0814	0	2.05517e-46	0
0.0815	0	2.01211e-46	0
0.0816	0	1.96382e-46	0
0.0817	5.36719e-05	1.91055e-46	0
0.0818	0	1.85258e-46	0
0.0819	0	1.79024e-46	0
0.082	5.01563e-05	1.72384e-46	0
0.0821	9.35156e-05	1.65375e-46	0
0.0822	6.79688e-05	1.58035e-46	0
0.0823	0	1.50403e-46	0
0.0824	0	1.42519e-46	0
0.0825	0	1.34426e-46	0
0.0826	0.000252656	1.26166e-46	0
0.0827	0	1.17785e-46	0
0.0828	0	1.09325e-46	0
0.0829	0.000513281	1.00834e-46	0
0.083	0	9.23544e-47	0
0.0831	0	8.39323e-47	0
0.0832	0	7.56119e-47	0
0.0833	0	6.74372e-47	0
0.0834	0	5.94509e-47	0
0.0835	0	5.1695e-47	0
0.0836	0	4.421e-47	0
0.0837	0	3.70347e-47	0
0.0838	0.000266016	3.02064e-47	0
0.0839	0	2.37602e-47	0
0.084	0	1.77292e-47	0
0.0841	0	1.21441e-47	0
0.0842	0	7.03305e-48	0
0.0843	0	2.42166e-48	0
0.0844	0	0	0
0.0845	0.000104766	0	0
0.0846	0.000266719	0	0
0.0847	0	0	0
0.0848	0	9.98937e-49	0
0.0849	0	0	0
0.085	0	2.30831e-48	0
0.0851	0.000292969	2.22831e-48	0
0.0852	0.000366797	2.73345e-48	0
0.0853	0.000278672	3.81816e-48	0
0.0854	0	5.47369e-48	0
0.0855	0	7.68823e-48	0
0.0856	0	1.04469e-47	0
0.0857	0.000258047	1.37319e-47	0
0.0858	2.57813e-05	1.75226e-47	0
0.0859	0.000138047	2.17956e-47	0
0.086	0.000371016	2.65249e-47	0
0.0861	0	3.16823e-47	0
0.0862	0	3.72369e-47	0
0.0863	0	4.31561e-47	0
0.0864	0	4.94051e-47	0
0.0865	0.000236016	5.59474e-47	0
0.0866	0	6.27452e-47	0
0.0867	9.67969e-05	6.97592e-47	0
0.0868	0	7.69489e-47	0
0.0869	0	8.42731e-47	0
0.087	0	9.169e-47	0
0.0871	0	9.91572e-47	0
0.0872	2.34375e-07	1.06632e-46	0
0.0873	0	1.14072e-46	0
0.0874	0.000182109	1.21436e-46	0
0.0875	0	1.28681e-46	0
0.0876	0	1.35766e-46	0
0.0877	0	1.42652e-46	0
0.0878	0	1.493e-46	0
0.0879	1.80469e-05	1.55673e-46	0
0.088	0	1.61734e-46	0
0.0881	8.34375e-05	1.67449e-46	0
0.0882	0	1.72787e-46	0
0.0883	0	1.77717e-46	0
0.0884	0.00022125	1.82212e-46	0
0.0885	0	1.86247e-46	0
0.0886	0	1.89799e-46	0
0.0887	0	1.92848e-46	0
0.0888	0	1.95376e-46	0
0.0889	0.000152344	1.97371e-46	0
0.089	0.000386016	1.98819e-46	0
0.0891	0.000439219	1.99714e-46	0
0.0892	0	2.0005e-46	0
0.0893	0	1.99824e-46	0
0.0894	0	1.99038e-46	0
0.0895	0	1.97695e-46	0
0.0896	0.000118828	1.95802e-46	0
0.0897	0.000116719	1.93371e-46	0
0.0898	0.000114609	1.90412e-46	0
0.0899	0	1.86944e-46	0
0.09	0.000323438	1.82982e-46	0
0.0901	0.000140156	1.7855e-46	0
0.0902	0	1.73671e-46	0
0.0903	0	1.68371e-46	0
0.0904	0	1.62679e-46	0
0.0905	0	1.56624e-46	0
0.0906	0	1.5024e-46	0
0.0907	0.000349688	1.4356e-46	0
0.0908	0.000331172	1.36621e-46	0
0.0909	0	1.29459e-46	0
0.091	0	1.22113e-46	0
0.0911	0	1.14622e-46	0
0.0912	0	1.07025e-46	0
0.0913	0.000218203	9.9364e-47	0
0.0914	0	9.16784e-47	0
0.0915	0.000312656	8.40093e-47	0
0.0916	0	7.63972e-47	0
0.0917	0	6.88824e-47	0
0.0918	0	6.15043e-47	0
0.0919	0.000105234	5.43017e-47	0
0.092	0	4.73124e-47	0
0.0921	0	4.05726e-47	0
0.0922	0	3.41175e-47	0
0.0923	0	2.79805e-47	0
0.0924	0.000196172	2.21931e-47	0
0.0925	0.000407109	1.6785e-47	0
0.0926	0	1.17836e-47	0
0.0927	0	7.21414e-48	0
0.0928	0	3.09946e-48	0
0.0929	0	0	0
0.093	0	0	0
0.0931	0	0	0
0.0932	0.000343125	7.16813e-49	0
0.0933	1.92188e-05	0	0
0.0934	0.000341719	1.0282e-48	0
0.0935	6.46875e-05	4.92871e-49	0
0.0936	0	4.90336e-49	0
0.0937	0	1.01807e-48	0
0.0938	0	2.07066e-48	0
0.0939	0	3.63983e-48	0
0.094	0	5.7145e-48	0
0.0941	0.000130781	8.28087e-48	0
0.0942	0.000456797	1.13225e-47	0
0.0943	0	1.48202e-47	0
0.0944	0	1.87527e-47	0
0.0945	0	2.3096e-47	0
0.0946	8.95313e-05	2.78242e-47	0
0.0947	0.000250078	3.29092e-47	0
0.0948	0	3.8321e-47	0
0.0949	0	4.40279e-47	0
0.095	0.000181172	4.99968e-47	0
0.0951	0	5.6193e-47	0
0.0952	0.000344531	6.25808e-47	0
0.0953	0	6.91234e-47	0
0.0954	0	7.57834e-47	0
0.0955	0	8.25226e-47	0
0.0956	0	8.93027e-47	0
0.0957	6.75e-05	9.6085e-47	0
0.0958	0	1.02831e-46	0
0.0959	0.000227344	1.09503e-46	0
0.096	8.74219e-05	1.16063e-46	0
0.0961	0	1.22473e-46	0
0.0962	1.35938e-05	1.28698e-46	0
0.0963	0	1.34703e-46	0
0.0964	0	1.40454e-46	0
0.0965	0	1.45918e-46	0
0.0966	0	1.51066e-46	0
0.0967	0.000125156	1.55867e-46	0
0.0968	0.000404297	1.60295e-46	0
0.0969	0.00036375	1.64326e-46	0
0.097	0	1.67937e-46	0
0.0971	0	1.71107e-46	0
0.0972	0	1.73819e-46	0
0.0973	0	1.76057e-46	0
0.0974	0.000134297	1.77809e-46	0
0.0975	0	1.79065e-46	0
0.0976	8.53125e-05	1.79818e-46	0
0.0977	0.000222422	1.80064e-46	0
0.0978	0.00017625	1.798e-46	0
0.0979	0.000105234	1.79028e-46	0
0.098	0	1.77751e-46	0
0.0981	3.21094e-05	1.75978e-46	0
0.0982	0	1.73716e-46	0
0.0983	0	1.70979e-46	0
0.0984	0	1.6778e-46	0
0.0985	0	1.64137e-46	0
0.0986	0.000167813	1.60069e-46	0
0.0987	0	1.55599e-46	0
0.0988	0	1.5075e-46	0
0.0989	0	1.45548e-46	0
0.099	0	1.40021e-46	0
0.0991	3.04688e-06	1.34199e-46	0
0.0992	0	1.28113e-46	0
0.0993	0.000184922	1.21796e-46	0
0.0994	0	1.15281e-46	0
0.0995	0	1.08603e-46	0
0.0996	0	1.01798e-46	0
0.0997	0	9.49019e-47	0
0.0998	0	8.79516e-47	0
0.0999	0.000325547	8.09838e-47	0
0.1	0.000259453	7.40355e-47	0
0.1001	0	6.71435e-47	0
0.1002	0	6.03442e-47	0
0.1003	0	5.36733e-47	0
0.1004	0	4.71658e-47	0
0.1005	0	4.08559e-47	0
0.1006	0.000449063	3.47763e-47	0
0.1007	0.000222422	2.89588e-47	0
0.1008	0.00017625	2.34334e-47	0
0.1009	0	1.82285e-47	0
0.101	0	1.33709e-47	0
0.1011	0	8.88505e-48	0
0.1012	0.000269297	4.79372e-48	0
0.1013	0.000412031	1.11725e-48	0
0.1014	0.000348047	0	0
0.1015	0	0	0
0.1016	0	0	0
0.1017	0	0	0
0.1018	2.41406e-05	5.22962e-49	0
0.1019	0	0	0
0.102	0.000276328	1.82721e-48	0
0.1021	0.000255	1.88389e-48	0
0.1022	0	2.41973e-48	0
0.1023	0	3.42949e-48	0
0.1024	0	4.90537e-48	0
0.1025	0	6.83702e-48	0
0.1026	0	9.21161e-48	0
0.1027	0	1.2014e-47	0
0.1028	0.000326719	1.52265e-47	0
0.1029	0	1.88296e-47	0
0.103	0	2.28014e-47	0
0.1031	0	2.7118e-47	0
0.1032	0	3.1754e-47	0
0.1033	0	3.6682e-47	0
0.1034	0.000517734	4.18731e-47	0
0.1035	0.000245625	4.72971e-47	0
0.1036	0	5.29225e-47	0
0.1037	0	5.8717e-47	0
0.1038	0	6.46471e-47	0
0.1039	0.000246328	7.0679e-47	0
0.104	5.95313e-05	7.6778e-47	0
0.1041	3.11719e-05	8.29094e-47	0
0.1042	0.000728672	8.90384e-47	0
0.1043	0.000158203	9.51301e-47	0
0.1044	0	1.0115e-46	0
0.1045	0	1.07064e-46	0
0.1046	0	1.12839e-46	0
0.1047	0	1.18442e-46	0
0.1048	0.000601406	1.23842e-46	0
0.1049	0.000237656	1.29008e-46	0
0.105	0	1.33911e-46	0
0.1051	0	1.38524e-46	0
0.1052	0	1.42821e-46	0
0.1053	3.28125e-06	1.46777e-46	0
0.1054	0	1.50371e-46	0
0.1055	0.00055875	1.53582e-46	0
0.1056	0.000287344	1.56393e-46	0
0.1057	0	1.58787e-46	0
0.1058	0	1.60752e-46	0
0.1059	0	1.62275e-46	0
0.106	0.000171563	1.63349e-46	0
0.1061	0	1.63967e-46	0
0.1062	0.000263203	1.64125e-46	0
0.1063	0.000451406	1.63823e-46	0
0.1064	0	1.63061e-46	0
0.1065	1.24219e-05	1.61844e-46	0
0.1066	0	1.60178e-46	0
0.1067	2.88281e-05	1.58072e-46	0
0.1068	9.28125e-05	1.55537e-46	0
0.1069	0.000182344	1.52587e-46	0
0.107	0.000555938	1.49237e-46	0
0.1071	0	1.45506e-46	0
0.1072	0	1.41413e-46	0
0.1073	0	1.3698e-46	0
0.1074	0	1.32232e-46	0
0.1075	0.000143906	1.27193e-46	0
0.1076	0.000117656	1.21891e-46	0
0.1077	0.000301641	1.16353e-46	0
0.1078	0	1.10611e-46	0
0.1079	0	1.04693e-46	0
0.108	0	9.86329e-47	0
0.1081	0	9.24616e-47	0
0.1082	9.28125e-05	8.62123e-47	0
0.1083	0.000158906	7.99183e-47	0
0.1084	1.61719e-05	7.36128e-47	0
0.1085	0.000291094	6.73294e-47	0
0.1086	0	6.11012e-47	0
0.1087	0	5.49611e-47	0
0.1088	0	4.89414e-47	0
0.1089	1.19531e-05	4.30735e-47	0
0.109	0.00024	3.73883e-47	0
0.1091	7.66406e-05	3.19153e-47	0
0.1092	0	2.6683e-47	0
0.1093	0.000236484	2.17184e-47	0
0.1094	0	1.70469e-47	0
0.1095	9.65625e-05	1.26925e-47	0
0.1096	0	8.67729e-48	0
0.1097	0	5.02141e-48	0
0.1098	0	1.74305e-48	0
0.1099	0	0	0
0.11	0.000538359	0	0
0.1101	0.000384141	0	0
0.1102	0	2.05784e-49	0
0.1103	0	0	0
0.1104	0	6.71895e-49	0
0.1105	0	3.44098e-49	0
0.1106	0	4.53145e-49	0
0.1107	0.000248438	9.9636e-49	0
0.1108	0.000389766	1.9687e-48	0
0.1109	0	3.36279e-48	0
0.111	0.000113438	5.16897e-48	0
0.1111	0	7.37533e-48	0
0.1112	0	9.96781e-48	0
0.1113	0.000109922	1.29303e-47	0
0.1114	0	1.62446e-47	0
0.1115	0.000340781	1.98908e-47	0
0.1116	0	2.3847e-47	0
0.1117	0.000203672	2.80899e-47	0
0.1118	0	3.25944e-47	0
0.1119	0	3.73342e-47	0
0.112	0.000437344	4.22819e-47	0
0.1121	4.52344e-05	4.74086e-47	0
0.1122	0.000250547	5.2685e-47	0
0.1123	0	5.80806e-47	0
0.1124	0	6.35645e-47	0
0.1125	0	6.91055e-47	0
0.1126	0	7.4672e-47	0
0.1127	8.71875e-05	8.02323e-47	0
0.1128	0	8.57549e-47	0
0.1129	0.000106406	9.12085e-47	0
0.113	3.25781e-05	9.65623e-47	0
0.1131	0	1.01786e-46	0
0.1132	0	1.0685e-46	0
0.1133	0	1.11727e-46	0
0.1134	0	1.16388e-46	0
0.1135	0.000144141	1.20807e-46	0
0.1136	2.48438e-05	1.24961e-46	0
0.1137	1.92188e-05	1.28824e-46	0
0.1138	8.39063e-05	1.32377e-46	0
0.1139	0	1.35598e-46	0
0.114	0	1.3847e-46	0
0.1141	0	1.40976e-46	0
0.1142	0.000127266	1.43104e-46	0
0.1143	0.000312656	1.44839e-46	0
0.1144	0	1.46174e-46	0
0.1145	0	1.471e-46	0
0.1146	0	1.47612e-46	0
0.1147	0.000128672	1.47707e-46	0
0.1148	5.625e-05	1.47384e-46	0
0.1149	0.000216094	1.46645e-46	0
0.115	0.000169922	1.45494e-46	0
0.1151	0	1.43936e-46	0
0.1152	0	1.4198e-46	0
0.1153	0	1.39636e-46	0
0.1154	0	1.36917e-46	0
0.1155	0	1.33838e-46	0
0.1156	0.000216094	1.30414e-46	0
0.1157	5.27344e-05	1.26666e-46	0
0.1158	0	1.22611e-46	0
0.1159	0	1.18273e-46	0
0.116	0	1.13675e-46	0
0.1161	1.64063e-06	1.0884e-46	0
0.1162	0	1.03796e-46	0
0.1163	0.000206953	9.85688e-47	0
0.1164	0.000395156	9.31866e-47	0
0.1165	0	8.76783e-47	0
0.1166	0	8.2073e-47	0
0.1167	0	7.64008e-47	0
0.1168	0	7.06916e-47	0
0.1169	0.000213984	6.4976e-47	0
0.117	0.000214688	5.9284e-47	0
0.1171	0	5.36458e-47	0
0.1172	0	4.80912e-47	0
0.1173	0	4.26493e-47	0
0.1174	0	3.73488e-47	0
0.1175	0	3.22172e-47	0
0.1176	0	2.72814e-47	0
0.1177	9.82031e-05	2.2567e-47	0
0.1178	0	1.80984e-47	0
0.1179	0	1.38985e-47	0
0.118	0	9.98872e-48	0
0.1181	0.000165703	6.38896e-48	0
0.1182	0.000493125	3.11729e-48	0
0.1183	0	1.8998e-49	0
0.1184	0	0	0
0.1185	0	0	0
0.1186	0.000221016	0	0
0.1187	0.000127969	0	0
0.1188	5.55469e-05	1.74984e-49	0
0.1189	0.000309141	0	0
0.119	0	1.43438e-48	0
0.1191	7.82813e-05	1.58172e-48	0
0.1192	0	2.12132e-48	0
0.1193	0	3.04836e-48	0
0.1194	2.78906e-05	4.35588e-48	0
0.1195	9.32813e-05	6.03486e-48	0
0.1196	0.000442031	8.0743e-48	0
0.1197	4.45313e-06	1.04612e-47	0
0.1198	2.22656e-05	1.31808e-47	0
0.1199	0	1.62163e-47	0
0.12	0	1.95496e-47	0
0.1201	0	4.93747e-47	0
0.1202	0	5.42646e-47	0
0.1203	0	5.92307e-47	0
0.1204	0	6.42447e-47	0
0.1205	4.14844e-05	6.92779e-47	0
0.1206	0.000201328	7.43019e-47	0
0.1207	0.000530156	7.9288e-47	0
0.1208	0	8.4208e-47	0
0.1209	0	8.90342e-47	0
0.121	0	9.37392e-47	0
0.1211	0	9.82965e-47	0
0.1212	0.000259453	1.02681e-46	0
0.1213	3.75e-06	1.06867e-46	0
0.1214	0.000209063	1.10831e-46	0
0.1215	0	1.14552e-46	0
0.1216	6.91406e-05	1.18008e-46	0
0.1217	0	1.2118e-46	0
0.1218	0	1.24051e-46	0
0.1219	0	1.26603e-46	0
0.122	0.000135938	1.28823e-46	0
0.1221	0.000134531	1.30699e-46	0
0.1222	0.000109688	1.32219e-46	0
0.1223	3.72656e-05	1.33375e-46	0
0.1224	0	1.34161e-46	0
0.1225	0	1.34572e-46	0
0.1226	0	1.34606e-46	0
0.1227	0	1.34261e-46	0
0.1228	0.000126797	1.33541e-46	0
0.1229	0	1.32448e-46	0
0.123	0.000312891	1.30988e-46	0
0.1231	0	1.29169e-46	0
0.1232	0.000106172	1.27001e-46	0
0.1233	0	1.24495e-46	0
0.1234	0	1.21665e-46	0
0.1235	1.03125e-05	1.18526e-46	0
0.1236	0	1.15095e-46	0
0.1237	2.88281e-05	1.1139e-46	0
0.1238	9.49219e-05	1.07431e-46	0
0.1239	0	1.03239e-46	0
0.124	0.000186563	9.8837e-47	0
0.1241	0	9.42483e-47	0
0.1242	0	8.94974e-47	0
0.1243	0	8.46096e-47	0
0.1244	0	7.96112e-47	0
0.1245	7.00781e-05	7.45287e-47	0
0.1246	0	6.93891e-47	0
0.1247	0.000161016	6.42198e-47	0
0.1248	6.72656e-05	5.90482e-47	0
0.1249	4.10156e-05	5.39016e-47	0
0.125	0.00013125	4.88072e-47	0
0.1251	0	4.37919e-47	0
0.1252	0	3.88821e-47	0
0.1253	1.33594e-05	3.41034e-47	0
0.1254	0.000407578	2.94809e-47	0
0.1255	0.000134063	2.50385e-47	0
0.1256	0	2.07994e-47	0
0.1257	0	1.67854e-47	0
0.1258	0	1.30171e-47	0
0.1259	0	9.51378e-48	0
0.126	0	6.29309e-48	0
0.1261	0	3.37122e-48	0
0.1262	0.000203672	7.62666e-49	0
0.1263	0	0	0
0.1264	0	0	0
0.1265	0	0	0
0.1266	0	0	0
0.1267	0	9.71756e-49	0
0.1268	0	4.35376e-49	0
0.1269	0	2.57781e-49	0
0.127	0	4.38236e-49	0
0.1271	0.000181641	9.74049e-49	0
0.1272	0	1.86059e-48	0
0.1273	0	3.09133e-48	0
0.1274	0	4.65786e-48	0
0.1275	0	6.54997e-48	0
0.1276	0	8.75568e-48	0
0.1277	0	1.12613e-47	0
0.1278	0.000205781	1.40516e-47	0
0.1279	0.000254063	1.71098e-47	0
0.128	9.28125e-05	2.04175e-47	0
0.1281	0.000114141	2.39554e-47	0
0.1282	0	2.77025e-47	0
0.1283	0	3.16371e-47	0
0.1284	0	3.57363e-47	0
0.1285	0.000487734	3.99763e-47	0
0.1286	0.000263203	4.43327e-47	0
0.1287	7.85156e-05	4.87806e-47	0
0.1288	0	5.32945e-47	0
0.1289	0	5.78486e-47	0
0.129	0	6.2417e-47	0
0.1291	0	6.69737e-47	0
0.1292	0	7.1493e-47	0
0.1293	0.000146016	7.59492e-47	0
0.1294	2.8125e-05	8.03171e-47	0
0.1295	4.73438e-05	8.45721e-47	0
0.1296	0	8.86903e-47	0
0.1297	0	9.26485e-47	0
0.1298	0	9.64244e-47	0
0.1299	0.000114141	9.99969e-47	0
0.13	6.58594e-05	1.03346e-46	0
0.1301	0	1.06453e-46	0
0.1302	8.64844e-05	1.09299e-46	0
0.1303	0	1.11871e-46	0
0.1304	0.000154688	1.14152e-46	0
0.1305	0	1.16131e-46	0
0.1306	0	1.17795e-46	0
0.1307	0	1.19136e-46	0
0.1308	0	1.20147e-46	0
0.1309	0.00031875	1.2082e-46	0
0.131	0	1.21154e-46	0
0.1311	0	1.21144e-46	0
0.1312	0	1.20792e-46	0
0.1313	0	1.20099e-46	0
0.1314	0	1.19069e-46	0
0.1315	0	1.17707e-46	0
0.1316	0.000417422	1.1602e-46	0
0.1317	5.01563e-05	1.14018e-46	0
0.1318	4.66406e-05	1.11711e-46	0
0.1319	0	1.09111e-46	0
0.132	0	1.06233e-46	0
0.1321	0	1.03092e-46	0
0.1322	0	9.97043e-47	0
0.1323	0.000535313	9.60887e-47	0
0.1324	0.000359063	9.22645e-47	0
0.1325	0	8.82522e-47	0
0.1326	0	8.40731e-47	0
0.1327	0	7.97498e-47	0
0.1328	0.000200625	7.53053e-47	0
0.1329	0	7.07632e-47	0
0.133	0	6.61479e-47	0
0.1331	0.000154453	6.14839e-47	0
0.1332	0	5.6796e-47	0
0.1333	0.000270938	5.2109e-47	0
0.1334	0	4.74478e-47	0
0.1335	0	4.28369e-47	0
0.1336	0	3.83008e-47	0
0.1337	0	3.38632e-47	0
0.1338	0	2.95473e-47	0
0.1339	0	2.53759e-47	0
0.134	0.000226875	2.13704e-47	2.01719e-169
0.1341	0.000368906	1.75519e-47	6.08466e-170
0.1342	0	1.39398e-47	0
0.1343	0	1.05529e-47	0
0.1344	0	7.40825e-48	0
0.1345	0	4.5219e-48	0
0.1346	0.000116719	1.90829e-48	0
0.1347	0.000442734	0	4.60097e-169
0.1348	0	0	3.54797e-169
0.1349	2.85938e-05	0	1.46631e-169
0.135	0.000351797	4.60567e-51	1.87747e-169
0.1351	0	0	0
0.1352	0	0	1.3793e-169
0.1353	0	1.31617e-48	0
0.1354	0	1.1951e-48	0
0.1355	0	1.39767e-48	0
0.1356	0	1.92123e-48	0
0.1357	0	2.76136e-48	1.36014e-169
0.1358	0.000192656	3.91193e-48	1.12422e-169
0.1359	5.20313e-05	5.36512e-48	0
0.136	0	7.11149e-48	0
0.1361	0	9.13999e-48	0
0.1362	0	1.14381e-47	0
0.1363	0	1.39917e-47	1.04036e-169
0.1364	0.000165	1.67856e-47	4.96055e-170
0.1365	0	1.98031e-47	0
0.1366	0.000117422	2.30262e-47	9.8904e-171
0.1367	0.000162188	2.64362e-47	0
0.1368	0.000208359	3.0013e-47	1.40175e-169
0.1369	0	3.3736e-47	0
0.137	0	3.75836e-47	0
0.1371	0	4.15335e-47	0
0.1372	0	4.55633e-47	7.059e-170
0.1373	0.000162188	4.96496e-47	4.64049e-170
0.1374	0.000161484	5.37694e-47	0
0.1375	0.000137344	5.7899e-47	1.34251e-169
0.1376	0.000182813	6.2015e-47	4.51596e-170
0.1377	0.000159375	6.60941e-47	0
0.1378	0	7.01131e-47	5.38019e-170
0.1379	0	7.40495e-47	0
0.138	4.14844e-05	7.78809e-47	0
0.1381	0	8.15857e-47	6.71089e-170
0.1382	0	8.51431e-47	0
0.1383	0	8.85332e-47	0
0.1384	0.000248203	9.17368e-47	2.8213e-169
0.1385	0.00018	9.47359e-47	1.80363e-169
0.1386	0	9.75139e-47	0
0.1387	0	1.00055e-46	0
0.1388	0	1.02345e-46	0
0.1389	0	1.04371e-46	6.49746e-170
0.139	0.0003675	1.06122e-46	1.28911e-169
0.1391	6.84375e-05	1.07587e-46	2.21712e-170
0.1392	6.49219e-05	1.0876e-46	0
0.1393	0	1.09632e-46	6.78053e-171
0.1394	0	1.10199e-46	0
0.1395	0	1.10458e-46	0
0.1396	0	1.10407e-46	0
0.1397	8.48438e-05	1.10046e-46	1.50966e-170
0.1398	1.17188e-05	1.09377e-46	0
0.1399	0	1.08403e-46	0
0.14	0	1.0713e-46	5.1027e-170
0.1401	0	1.05565e-46	0
0.1402	0	1.03715e-46	0
0.1403	0	1.01591e-46	0
0.1404	0	9.92034e-47	0
0.1405	0	9.6566e-47	3.54531e-170
0.1406	0	9.36926e-47	0
0.1407	0	9.05985e-47	0
0.1408	0.000147422	8.73004e-47	1.5808e-169
0.1409	0.000427969	8.3816e-47	1.09321e-169
0.141	0	8.01638e-47	7.56316e-170
0.1411	0	7.63635e-47	0
0.1412	0	7.24353e-47	0
0.1413	0	6.84003e-47	0
0.1414	0	6.42799e-47	0
0.1415	0.000716953	6.00961e-47	2.77702e-169
0.1416	0.00031125	5.58712e-47	1.51175e-169
0.1417	0	5.16275e-47	2.53068e-170
0.1418	0	4.73877e-47	0
0.1419	0	4.31741e-47	0
0.142	8.03906e-05	3.90089e-47	0
0.1421	0.000170625	3.49141e-47	1.29677e-169
0.1422	0	3.09112e-47	3.75818e-170
0.1423	0	2.70212e-47	0
0.1424	0	2.32643e-47	0
0.1425	0.000451172	1.96602e-47	1.46244e-169
0.1426	8.39063e-05	1.62274e-47	8.84616e-170
0.1427	0	1.29837e-47	0
0.1428	3.35156e-05	9.94567e-48	0
0.1429	0	7.1288e-48	0
0.143	0	4.54732e-48	0
0.1431	0	2.21413e-48	0
0.1432	0	1.40774e-49	2.60663e-170
0.1433	0.000122344	0	0
0.1434	0	0	5.70692e-171
0.1435	0.000237422	0	0
0.1436	0	0	1.86802e-170
0.1437	0	6.60791e-49	0
0.1438	5.13281e-05	2.95419e-49	2.92356e-170
0.1439	0	2.24408e-49	0
0.144	0.000258047	4.46746e-49	0
0.1441	0	9.59819e-49	0
0.1442	0.000400781	1.75943e-48	1.19817e-169
0.1443	0.000313359	2.83983e-48	3.68696e-170
0.1444	0	4.19374e-48	0
0.1445	0	5.8124e-48	0
0.1446	0	7.68563e-48	2.58302e-170
0.1447	0	9.80188e-48	0
0.1448	0	1.21483e-47	0
0.1449	0	1.47108e-47	0
0.145	0	1.74741e-47	0
0.1451	0.000105938	2.04219e-47	5.44435e-170
0.1452	0.000360938	2.3537e-47	4.92664e-170
0.1453	0.000295547	2.68011e-47	0
0.1454	0	3.01954e-47	0
0.1455	0.000110859	3.37003e-47	7.6477e-170
0.1456	0	3.72955e-47	0
0.1457	0	4.09605e-47	0
0.1458	0	4.46742e-47	0
0.1459	0	4.84156e-47	0
0.146	0	5.21632e-47	3.05384e-170
0.1461	0	5.58959e-47	0
0.1462	0.000225234	5.95925e-47	0
0.1463	0.000225938	6.32321e-47	2.15165e-170
0.1464	0.000156328	6.67941e-47	0
0.1465	0	7.02584e-47	0
0.1466	0	7.36056e-47	0
0.1467	0	7.68168e-47	0
0.1468	0	7.98739e-47	0
0.1469	0	8.27598e-47	0
0.147	0	8.54584e-47	0
0.1471	0.000295547	8.79544e-47	0
0.1472	0.000345234	9.0234e-47	2.63502e-170
0.1473	6.82031e-05	9.22843e-47	0
0.1474	0	9.40938e-47	0
0.1475	0	9.56524e-47	0
0.1476	0	9.69514e-47	0
0.1477	0	9.79833e-47	0
0.1478	0	9.87425e-47	0
0.1479	0	9.92246e-47	0
0.148	0.000110859	9.94267e-47	0
0.1481	0	9.93476e-47	0
0.1482	0	9.89876e-47	0
0.1483	6.11719e-05	9.83485e-47	0
0.1484	0	9.74337e-47	0
0.1485	0	9.62479e-47	8.55008e-171
0.1486	0	9.47976e-47	0
0.1487	0	9.30904e-47	0
0.1488	1.00781e-05	9.11355e-47	0
0.1489	0.000191953	8.89435e-47	0
0.149	0.000262266	8.65261e-47	1.02966e-170
0.1491	0	8.38962e-47	0
0.1492	0.000287813	8.1068e-47	1.58927e-170
0.1493	9.375e-06	7.80566e-47	0
0.1494	0	7.48783e-47	0
0.1495	0	7.155e-47	0
0.1496	0	6.80895e-47	0
0.1497	0.000261563	6.45154e-47	0
0.1498	0.000193359	6.08467e-47	0
0.1499	5.27344e-05	5.71031e-47	0
0.15	0.000189141	5.33045e-47	0
0.1501	0	4.9471e-47	0
0.1502	0.000845391	4.56231e-47	1.7044e-169
0.1503	0.000185391	4.17811e-47	1.7342e-169
0.1504	0	3.79655e-47	1.01739e-169
0.1505	0	3.41962e-47	0
0.1506	0	3.04933e-47	0
0.1507	0	2.6876e-47	0
0.1508	0	2.33635e-47	0
0.1509	0	1.9974e-47	0
0.151	6.75e-05	1.67251e-47	0
0.1511	0.000133594	1.36337e-47	7.43433e-170
0.1512	0.000131484	1.07157e-47	6.0993e-170
0.1513	0	7.98611e-48	0
0.1514	0	5.45875e-48	0
0.1515	0	3.1464e-48	0
0.1516	0	1.06063e-48	0
0.1517	0	0	0
0.1518	3.5625e-05	0	1.12237e-170
0.1519	0.000124453	0	0
0.152	9.89063e-05	0	4.33681e-170
0.1521	0	4.36266e-49	0
0.1522	0	0	8.19317e-171
0.1523	7.26563e-05	1.03773e-48	0
0.1524	6.91406e-05	1.00583e-48	3.79829e-170
0.1525	0	1.23903e-48	0
0.1526	0	1.7348e-48	0
0.1527	0	2.48915e-48	0
0.1528	0.00020625	3.4967e-48	0
0.1529	0	4.75069e-48	5.32908e-171
0.153	0.000417891	6.24303e-48	4.37858e-170
0.1531	0	7.96435e-48	1.79078e-170
0.1532	0.000167109	9.90405e-48	5.32879e-171
0.1533	0.000611719	1.20503e-47	2.93885e-170
0.1534	0	1.43903e-47	5.43101e-170
0.1535	0	1.69101e-47	2.93507e-170
0.1536	0	1.95948e-47	0
0.1537	0	2.24287e-47	0
0.1538	3.84375e-05	2.53953e-47	0
0.1539	0	2.84773e-47	0
0.154	0	3.1657e-47	0
0.1541	0	3.4916e-47	0
0.1542	0.000338203	3.82357e-47	0
0.1543	0	4.1597e-47	0
0.1544	0	4.49808e-47	0
0.1545	0	4.83679e-47	0
0.1546	0	5.17389e-47	0
0.1547	0	5.50748e-47	0
0.1548	0	5.83566e-47	0
0.1549	0.000131484	6.1566e-47	9.81847e-171
0.155	0.000105938	6.46847e-47	0
0.1551	0	6.76951e-47	0
0.1552	0.000196875	7.05805e-47	4.07124e-170
0.1553	0	7.33244e-47	0
0.1554	0	7.59115e-47	1.25491e-170
0.1555	0	7.83274e-47	0
0.1556	0	8.05583e-47	0
0.1557	0	8.25919e-47	0
0.1558	0	8.44167e-47	0
0.1559	0.00024375	8.60225e-47	0
0.156	0.000221719	8.74003e-47	0
0.1561	8.17969e-05	8.85423e-47	2.05619e-171
0.1562	0.000101719	8.9442e-47	0
0.1563	9.89063e-05	9.00944e-47	0
0.1564	0.000213281	9.04958e-47	3.57802e-170
0.1565	0	9.06437e-47	0
0.1566	0	9.05372e-47	0
0.1567	0	9.01768e-47	0
0.1568	0.000354609	8.95643e-47	3.99812e-170
0.1569	0	8.87028e-47	8.04526e-171
0.157	0.000218906	8.7597e-47	2.29011e-171
0.1571	0	8.62527e-47	0
0.1572	3.21094e-05	8.46772e-47	0
0.1573	0.000144375	8.28788e-47	2.11063e-170
0.1574	0	8.08671e-47	0
0.1575	0	7.86531e-47	0
0.1576	0	7.62485e-47	0
0.1577	0	7.36662e-47	0
0.1578	0.000142969	7.09202e-47	0
0.1579	0	6.8025e-47	1.46281e-171
0.158	0.000329063	6.49963e-47	5.90503e-172
0.1581	0	6.18502e-47	0
0.1582	0	5.86035e-47	0
0.1583	0	5.52735e-47	0
0.1584	0	5.18781e-47	0
0.1585	0	4.84353e-47	0
0.1586	0	4.49634e-47	0
0.1587	0	4.14808e-47	0
0.1588	0	3.8006e-47	0
0.1589	7.54688e-05	3.45574e-47	0
0.159	0.000353203	3.11531e-47	0
0.1591	0	2.7811e-47	9.93083e-171
0.1592	0	2.45488e-47	0
0.1593	0	2.13834e-47	0
0.1594	0	1.83314e-47	0
0.1595	0.000662813	1.54087e-47	0
0.1596	0.000278438	1.26303e-47	0
0.1597	0.000468047	1.00106e-47	0
0.1598	0	7.5629e-48	0
0.1599	7.73438e-05	5.29973e-48	0
0.16	0	3.23248e-48	0
0.1601	0	1.37144e-48	0
0.1602	0	0	0
0.1603	0	0	0
0.1604	0	0	0
0.1605	0	3.06544e-49	0
0.1606	0	0	0
0.1607	0.000565313	4.55085e-49	0
0.1608	0	2.16454e-49	0
0.1609	0.000318047	2.19237e-49	0
0.161	0	4.6227e-49	0
0.1611	0	9.4308e-49	0
0.1612	0	1.6579e-48	0
0.1613	0	2.60168e-48	0
0.1614	0.000250547	3.76816e-48	0
0.1615	0	5.14983e-48	0
0.1616	0.000321563	6.73807e-48	0
0.1617	0.00037125	8.52311e-48	0
0.1618	0	1.04941e-47	0
0.1619	4.6875e-07	1.26394e-47	0
0.162	0	1.4946e-47	0
0.1621	0	1.74006e-47	0
0.1622	0	1.99887e-47	0
0.1623	0.00025125	2.26951e-47	0
0.1624	0.000205078	2.55044e-47	0
0.1625	0	2.84001e-47	0
0.1626	0.00081375	3.13658e-47	0
0.1627	0	3.43844e-47	0
0.1628	0	3.74386e-47	0
0.1629	0	4.0511e-47	0
0.163	0	4.35842e-47	0
0.1631	0.000198516	4.66407e-47	0
0.1632	3.30469e-05	4.96632e-47	0
0.1633	0.000331406	5.26346e-47	0
0.1634	0.000217031	5.55381e-47	0
0.1635	0	5.83575e-47	0
0.1636	0.000239766	6.10767e-47	0
0.1637	0	6.36806e-47	0
0.1638	2.88281e-05	6.61544e-47	0
0.1639	6.9375e-05	6.84844e-47	0
0.164	1.75781e-05	7.06574e-47	0
0.1641	0.000105	7.26612e-47	0
0.1642	0	7.44847e-47	0
0.1643	0.000382734	7.61176e-47	0
0.1644	0.000387656	7.75507e-47	0
0.1645	0	7.87761e-47	0
0.1646	0	7.97868e-47	0
0.1647	0	8.05772e-47	0
0.1648	1.75781e-05	8.11427e-47	0
0.1649	0	8.14802e-47	0
0.165	0	8.15876e-47	0
0.1651	0	8.14643e-47	0
0.1652	0	8.11107e-47	0
0.1653	0.00019875	8.05288e-47	0
0.1654	0.000104297	7.97215e-47	0
0.1655	0	7.86931e-47	0
0.1656	0	7.74492e-47	0
0.1657	0	7.59964e-47	0
0.1658	0	7.43424e-47	0
0.1659	0	7.24962e-47	0
0.166	0.000358594	7.04677e-47	0
0.1661	0.000128438	6.82677e-47	0
0.1662	0	6.59081e-47	0
0.1663	0.000125625	6.34015e-47	5.91148e-171
0.1664	0	6.07614e-47	0
0.1665	0	5.80019e-47	0
0.1666	0	5.51377e-47	0
0.1667	5.25e-05	5.21843e-47	0
0.1668	0.000352266	4.91573e-47	0
0.1669	0	4.6073e-47	7.51789e-171
0.167	0.000497109	4.29476e-47	3.07739e-170
0.1671	0.000107109	3.9798e-47	0
0.1672	8.01563e-05	3.66407e-47	1.33019e-170
0.1673	0	3.34925e-47	0
0.1674	0	3.03701e-47	0
0.1675	0	2.729e-47	0
0.1676	9.9375e-05	2.42683e-47	0
0.1677	0.000119297	2.13209e-47	0
0.1678	6.96094e-05	1.84633e-47	0
0.1679	0	1.57103e-47	0
0.168	0	1.30762e-47	0
0.1681	0	1.05748e-47	0
0.1682	0	8.21879e-48	0
0.1683	0	6.0203e-48	0
0.1684	0	3.99048e-48	0
0.1685	0	2.13957e-48	0
0.1686	0	4.76794e-49	0
0.1687	0.000135703	0	0
0.1688	0.000602344	0	0
0.1689	2.83594e-05	0	0
0.169	0	0	0
0.1691	0	2.24161e-49	0
0.1692	0	0	0
0.1693	0	8.2183e-49	0
0.1694	0	8.51067e-49	0
0.1695	0	1.0974e-48	0
0.1696	0	1.55843e-48	0
0.1697	0.000350859	2.23061e-48	0
0.1698	0.000167578	3.10922e-48	0
0.1699	0.000236484	4.18845e-48	0
0.17	0	5.46138e-48	0
0.1701	0	6.92005e-48	0
0.1702	0	8.55553e-48	0
0.1703	0	1.03579e-47	0
0.1704	0.000354375	1.23164e-47	0
0.1705	0.000171094	1.44193e-47	1.44179e-170
0.1706	0	1.66544e-47	0
0.1707	0	1.90085e-47	0
0.1708	0	2.14679e-47	0
0.1709	0	2.40183e-47	0
0.171	0	2.66451e-47	0
0.1711	0.000122813	2.93331e-47	0
0.1712	0.0003075	3.2067e-47	0
0.1713	0	3.4831e-47	0
0.1714	0	3.76094e-47	0
0.1715	0	4.03865e-47	0
0.1716	0	4.31465e-47	0
0.1717	0	4.58736e-47	0
0.1718	0.000474375	4.85526e-47	0
0.1719	0.000552422	5.11682e-47	0
0.172	0	5.37058e-47	1.65512e-170
0.1721	0	5.6151e-47	0
0.1722	0	5.849e-47	0
0.1723	0	6.07098e-47	0
0.1724	0	6.27978e-47	0
0.1725	0.000538828	6.47424e-47	6.68285e-171
0.1726	0.000454219	6.65326e-47	0
0.1727	0	6.81584e-47	0
0.1728	0	6.96107e-47	0
0.1729	0	7.08813e-47	0
0.173	0	7.19631e-47	0
0.1731	0.000296484	7.285e-47	0
0.1732	0.000274453	7.3537e-47	0
0.1733	0.000181406	7.40202e-47	0
0.1734	0	7.42968e-47	0
0.1735	6.21094e-05	7.43651e-47	1.86981e-171
0.1736	0	7.42248e-47	0
0.1737	0	7.38763e-47	0
0.1738	5.64844e-05	7.33216e-47	0
0.1739	0.000121172	7.25634e-47	0
0.174	0.000164531	7.16059e-47	0
0.1741	0	7.04542e-47	0
0.1742	4.52344e-05	6.91143e-47	0
0.1743	0	6.75936e-47	0
0.1744	0	6.59e-47	0
0.1745	0	6.40428e-47	0
0.1746	0	6.20319e-47	0
0.1747	0.000250547	5.9878e-47	0
0.1748	0	5.75927e-47	4.03646e-171
0.1749	0.000415313	5.51883e-47	1.51879e-170
0.175	0.000256875	5.26775e-47	0
0.1751	0	5.0074e-47	0
0.1752	4.66406e-05	4.73915e-47	7.89535e-171
0.1753	0	4.46444e-47	0
0.1754	0.000134766	4.18473e-47	0
0.1755	0	3.90151e-47	1.6848e-171
0.1756	0.000249141	3.61629e-47	0
0.1757	0.000320156	3.33058e-47	1.61683e-170
0.1758	0	3.04589e-47	0
0.1759	0	2.76372e-47	2.48047e-171
0.176	0	2.48557e-47	0
0.1761	0.000299531	2.2129e-47	0
0.1762	4.38281e-05	1.94714e-47	0
0.1763	0.000178828	1.68967e-47	0
0.1764	3.67969e-05	1.44184e-47	1.10266e-171
0.1765	0	1.20494e-47	0
0.1766	3.11719e-05	9.8018e-48	0
0.1767	0	7.68729e-48	0
0.1768	0	5.71661e-48	0
0.1769	2.55469e-05	3.89978e-48	0
0.177	0.000113672	2.24591e-48	0
0.1771	0.000485859	7.63242e-49	1.58938e-170
0.1772	0	0	3.28485e-171
0.1773	2.55469e-05	0	0
0.1774	0	0	0
0.1775	0	7.87738e-50	0
0.1776	0	0	0
0.1777	0	2.96084e-49	0
0.1778	6.67969e-05	1.50782e-49	0
0.1779	0	2.03418e-49	0
0.178	0.000648516	4.5276e-49	1.833e-170
0.1781	0.000263438	8.96506e-49	0
0.1782	0	1.5313e-48	0
0.1783	0	2.35274e-48	0
0.1784	0	3.35542e-48	0
0.1785	5.39063e-05	4.53295e-48	2.54909e-171
0.1786	0	5.87801e-48	0
0.1787	0.000189609	7.38237e-48	2.70673e-171
0.1788	0.000212344	9.03694e-48	0
0.1789	0	1.08318e-47	0
0.179	0	1.27564e-47	0
0.1791	0	1.47994e-47	0
0.1792	0	1.69488e-47	0
0.1793	0	1.91922e-47	2.20961e-171
0.1794	0.000634219	2.15165e-47	1.51402e-170
0.1795	0.000295313	2.39084e-47	0
0.1796	0	2.63541e-47	0
0.1797	0.000156797	2.88396e-47	1.17133e-170
0.1798	0	3.13507e-47	0
0.1799	6.09375e-05	3.38731e-47	0
0.18	0	3.63925e-47	0
0.1801	0	3.88946e-47	0
0.1802	0	4.13652e-47	1.33799e-171
0.1803	0.000243516	4.37903e-47	0
0.1804	0	4.61563e-47	3.48211e-171
0.1805	0.000127031	4.84499e-47	0
0.1806	0	5.06581e-47	0
0.1807	0.000335156	5.27685e-47	7.13645e-171
0.1808	0.000432422	5.47692e-47	0
0.1809	0	5.66491e-47	1.10154e-171
0.181	0	5.83976e-47	0
0.1811	0	6.0005e-47	0
0.1812	1.6875e-05	6.14621e-47	0
0.1813	0.000244922	6.27608e-47	0
0.1814	0	6.38939e-47	6.512e-171
0.1815	3.46875e-05	6.4855e-47	0
0.1816	0	6.56386e-47	0
0.1817	0.000357188	6.62405e-47	9.84609e-171
0.1818	0.000361406	6.66571e-47	0
0.1819	0	6.6886e-47	2.51033e-171
0.182	0	6.6926e-47	0
0.1821	0	6.67766e-47	0
0.1822	0.000295313	6.64387e-47	0
0.1823	3.96094e-05	6.59138e-47	0
0.1824	8.08594e-05	6.52049e-47	1.59839e-171
0.1825	2.97656e-05	6.43157e-47	0
0.1826	0	6.32509e-47	0
0.1827	0.000281953	6.20162e-47	1.57093e-171
0.1828	0.000237188	6.06183e-47	0
0.1829	0	5.90646e-47	0
0.183	0	5.73636e-47	0
0.1831	0	5.55243e-47	0
0.1832	0	5.35565e-47	0
0.1833	0	5.1471e-47	0
0.1834	0	4.92787e-47	0
0.1835	0	4.69916e-47	0
0.1836	0.000261328	4.46218e-47	4.92142e-171
0.1837	0.000168984	4.21819e-47	0
0.1838	0.000308203	3.96851e-47	2.39071e-171
0.1839	0	3.71446e-47	0
0.184	0.000100078	3.45739e-47	0
0.1841	0	3.19868e-47	0
0.1842	2.625e-05	2.93969e-47	5.69886e-171
0.1843	0.000278438	2.6818e-47	5.843e-171
0.1844	0	2.42637e-47	0
0.1845	0.000210234	2.17475e-47	0
0.1846	0	1.92825e-47	0
0.1847	0.000116484	1.68818e-47	3.69709e-171
0.1848	0.000324609	1.45579e-47	0
0.1849	0	1.23229e-47	8.17773e-172
0.185	0.000117188	1.01884e-47	0
0.1851	0	8.16544e-48	0
0.1852	0	6.26439e-48	0
0.1853	0	4.49498e-48	0
0.1854	0	2.86618e-48	0
0.1855	4.40625e-05	1.38618e-48	0
0.1856	0.000226641	6.23252e-50	0
0.1857	0.000110156	0	2.78337e-171
0.1858	0.000130781	0	0
0.1859	5.83594e-05	0	2.4695e-171
0.186	0.000124453	0	0
0.1861	0	6.91931e-50	0
0.1862	0	0	6.68265e-172
0.1863	0	6.45328e-49	0
0.1864	0	7.15007e-49	0
0.1865	0	9.62407e-49	0
0.1866	0	1.38532e-48	0
0.1867	7.54688e-05	1.98059e-48	0
0.1868	0.000446953	2.7441e-48	5.84713e-171
0.1869	0	3.67086e-48	0
0.187	9.375e-06	4.75497e-48	3.72004e-171
0.1871	0	5.98969e-48	0
0.1872	0	7.36747e-48	0
0.1873	0	8.88001e-48	0
0.1874	0.000285	1.05183e-47	0
0.1875	0.000381563	1.22725e-47	0
0.1876	0	1.41325e-47	1.79561e-171
0.1877	0.000129375	1.60873e-47	0
0.1878	0	1.81255e-47	0
0.1879	0	2.02355e-47	0
0.188	0	2.24049e-47	0
0.1881	0	2.46213e-47	0
0.1882	0	2.68721e-47	0
0.1883	0	2.91444e-47	0
0.1884	0.000267891	3.14252e-47	0
0.1885	0.000340313	3.37015e-47	0
0.1886	0	3.59605e-47	0
0.1887	0.000110156	3.81893e-47	7.51663e-171
0.1888	0	4.03754e-47	0
0.1889	0	4.25065e-47	0
0.189	0	4.45704e-47	0
0.1891	0	4.65555e-47	0
0.1892	0	4.84508e-47	0
0.1893	0.000130781	5.02456e-47	0
0.1894	0.000269297	5.19298e-47	9.04313e-171
0.1895	0.000130781	5.34938e-47	3.16053e-171
0.1896	0.000128672	5.49291e-47	0
0.1897	9.375e-06	5.62275e-47	4.07428e-171
0.1898	0	5.73817e-47	0
0.1899	0	5.83852e-47	0
0.19	0	5.92325e-47	0
0.1901	0	5.99187e-47	0
0.1902	3.75e-06	6.044e-47	0
0.1903	9.1875e-05	6.07934e-47	3.92006e-172
0.1904	8.90625e-05	6.09768e-47	0
0.1905	0.000437813	6.09892e-47	1.54757e-170
0.1906	0	6.08304e-47	1.04847e-170
0.1907	0.000211172	6.05011e-47	1.25708e-170
0.1908	0.000165	6.00031e-47	1.10858e-170
0.1909	0	5.93389e-47	0
0.191	0	5.85121e-47	0
0.1911	0	5.75272e-47	0
0.1912	0	5.63893e-47	0
0.1913	0	5.51047e-47	0
0.1914	0	5.36801e-47	0
0.1915	0.000445547	5.21232e-47	1.86555e-170
0.1916	0	5.04424e-47	1.33453e-170
0.1917	0.000218906	4.86466e-47	1.75655e-170
0.1918	0	4.67456e-47	1.26895e-170
0.1919	0	4.47494e-47	2.29613e-171
0.192	7.89844e-05	4.26688e-47	7.64285e-172
0.1921	0	4.05149e-47	0
0.1922	5.15625e-06	3.82993e-47	0
0.1923	0	3.60336e-47	0
0.1924	0.000163594	3.373e-47	7.74023e-171
0.1925	0.000561328	3.14008e-47	1.19513e-170
0.1926	0	2.90583e-47	1.06228e-170
0.1927	0.000150703	2.6715e-47	1.1709e-170
0.1928	0	2.43832e-47	6.09086e-171
0.1929	0	2.20753e-47	1.31048e-172
0.193	0	1.98034e-47	0
0.1931	0	1.75795e-47	0
0.1932	0	1.54151e-47	0
0.1933	0.000289922	1.33218e-47	0
0.1934	0.000245859	1.13102e-47	3.20503e-171
0.1935	0.000341016	9.39094e-48	2.46595e-171
0.1936	0	7.57382e-48	4.45378e-173
0.1937	0	5.86818e-48	0
0.1938	0	4.28272e-48	0
0.1939	0	2.82548e-48	0
0.194	0	1.50375e-48	0
0.1941	0	3.24099e-49	0
0.1942	0.000134297	0	0
0.1943	8.53125e-05	0	6.82533e-172
0.1944	0.000222422	0	1.33516e-171
0.1945	0.000105938	0	0
0.1946	0	4.31209e-49	0
0.1947	0	1.90809e-49	9.72949e-172
0.1948	0	1.12989e-49	0
0.1949	0	1.974e-49	0
0.195	0	4.42809e-49	0
0.1951	0	8.47104e-49	0
0.1952	0.000173438	1.40731e-48	3.84031e-171
0.1953	0	2.11961e-48	0
0.1954	0.000500859	2.97935e-48	6.98631e-171
0.1955	0.000299063	3.9811e-48	1.84064e-171
0.1956	0	5.11866e-48	0
0.1957	0	6.38508e-48	0
0.1958	0	7.77275e-48	0
0.1959	0	9.27339e-48	0
0.196	6.75e-05	1.08781e-47	1.44479e-171
0.1961	8.67188e-05	1.25776e-47	0
0.1962	0.000247266	1.43618e-47	5.51488e-171
0.1963	0	1.62204e-47	2.68932e-171
0.1964	0.000295547	1.81426e-47	3.45357e-171
0.1965	0.000204609	2.01174e-47	1.78124e-171
0.1966	0	2.21335e-47	0
0.1967	1.71094e-05	2.41793e-47	2.39449e-171
0.1968	0	2.62431e-47	0
0.1969	0	2.83132e-47	0
0.197	0	3.03779e-47	0
0.1971	0	3.24253e-47	0
0.1972	0	3.4444e-47	0
0.1973	8.17969e-05	3.64225e-47	0
0.1974	0.000289219	3.83497e-47	2.95087e-171
0.1975	0.000221719	4.02147e-47	1.41414e-171
0.1976	0	4.20071e-47	0
0.1977	0	4.37167e-47	0
0.1978	0	4.53339e-47	0
0.1979	0	4.68497e-47	1.70745e-171
0.198	3.49219e-05	4.82556e-47	3.98978e-172
0.1981	0	4.95437e-47	0
0.1982	0.00049875	5.07068e-47	4.60324e-171
0.1983	1.57031e-05	5.17383e-47	3.63686e-171
0.1984	0.000267891	5.26326e-47	4.1653e-171
0.1985	0.00017625	5.33845e-47	2.84172e-171
0.1986	0	5.39898e-47	2.03057e-172
0.1987	0	5.44452e-47	0
0.1988	0	5.4748e-47	0
0.1989	0	5.48965e-47	0
0.199	0	5.48897e-47	0
0.1991	0	5.47277e-47	0
0.1992	0.000105234	5.44113e-47	0
0.1993	0	5.3942e-47	0
0.1994	0.000219609	5.33224e-47	0
0.1995	0	5.25557e-47	0
0.1996	0	5.16461e-47	0
0.1997	0	5.05985e-47	0
0.1998	0	4.94184e-47	0
[truncated: 18,002 more rows]

## Sheet: Dutycycle of experimental Case3
Time (s)	physical system	twin system
0	0	0
0.0001	0	0
0.0002	3.75e-06	0
0.0003	2.15625e-05	0
0.0004	1.66406e-05	0
0.0005	0.000410156	0
0.0006	0	0
0.0007	0.0001125	0
0.0008	0.000110391	0
0.0009	6.14063e-05	0
0.001	0	0
0.0011	0	0
0.0012	0	0
0.0013	0	0
0.0014	0	0
0.0015	1.10156e-05	0
0.0016	5.29688e-05	0
0.0017	0.000283828	0
0.0018	5.29688e-05	0
0.0019	0	0
0.002	0	0
0.0021	0	0
0.0022	0	0
0.0023	4.94531e-05	0
0.0024	2.25e-05	0
0.0025	0.000276094	0
0.0026	0	0
0.0027	0.000138984	0
0.0028	0	0
0.0029	0	0
0.003	0	0
0.0031	0	0
0.0032	0	0
0.0033	2.10938e-05	0
0.0034	0	0
0.0035	0.000134063	0
0.0036	0	0
0.0037	0	0
0.0038	0	0
0.0039	0	0
0.004	0.000203672	0
0.0041	0	0
0.0042	0	0
0.0043	0	0
0.0044	0	0
0.0045	0	0
0.0046	0	0
0.0047	0	0
0.0048	0	0
0.0049	8.78906e-05	0
0.005	0	0
0.0051	0.000179531	0
0.0052	0.000531797	0
0.0053	0	0
0.0054	0	0
0.0055	0	0
0.0056	0	0
0.0057	0	0
0.0058	0	0
0.0059	2.74219e-05	0
0.006	0	0
0.0061	9.35156e-05	0
0.0062	0	0
0.0063	0	0
0.0064	0	0
0.0065	0	0
0.0066	0.000278906	0
0.0067	0	0
0.0068	0.000141797	0
0.0069	0	0
0.007	0	0
0.0071	0	0
0.0072	0	0
0.0073	0	0
0.0074	4.6875e-07	0
0.0075	8.92969e-05	0
0.0076	4.03125e-05	0
0.0077	0	0
0.0078	0	0
0.0079	0	0
0.008	0	0
0.0081	0.000177422	0
0.0082	0	0
0.0083	0.000435938	0
0.0084	0	0
0.0085	0	0
0.0086	0	0
0.0087	0	0
0.0088	0	0
0.0089	0	0
0.009	0	0
0.0091	0	0
0.0092	0.00011625	0
0.0093	0.000185156	0
0.0094	0	0
0.0095	0	0
0.0096	0	0
0.0097	0	0
0.0098	0	0
0.0099	0.000303047	0
0.01	0.000330703	0
0.0101	0	0
0.0102	0.000241875	0
0.0103	0	0
0.0104	0	0
0.0105	0.000150234	0
0.0106	0	0
0.0107	0.000102656	0
0.0108	0	0
0.0109	0	0
0.011	0	0
0.0111	0	0
0.0112	6.79688e-06	0
0.0113	0	0
0.0114	0.000212813	0
0.0115	0.000190781	0
0.0116	7.42969e-05	0
0.0117	0.000188672	0
0.0118	0	0
0.0119	0	0
0.012	0	0
0.0121	0	0
0.0122	0	0
0.0123	0.000119063	0
0.0124	0.000305156	0
0.0125	4.6875e-06	0
0.0126	0	0
0.0127	0	0
0.0128	0	0
0.0129	0	0
0.013	7.00781e-05	0
0.0131	4.38281e-05	0
0.0132	1.6875e-05	0
0.0133	0.000434531	0
0.0134	0	0
0.0135	0	0
0.0136	0	0
0.0137	0	0
0.0138	0	0
0.0139	2.10938e-05	0
0.014	0	0
0.0141	0	0
0.0142	0	0
0.0143	0	0
0.0144	0	0
0.0145	0	0
0.0146	0	0
0.0147	0	0
0.0148	0	0
0.0149	0.000110625	0
0.015	0.000202969	0
0.0151	0	0
0.0152	0	0
0.0153	0	0
0.0154	0	0
0.0155	0	0
0.0156	0	0
0.0157	0.000134063	0
0.0158	6.30469e-05	0
0.0159	0	0
0.016	0	0
0.0161	0	0
0.0162	0	0
0.0163	0	0
0.0164	0.000318047	0
0.0165	0.000182344	0
0.0166	6.58594e-05	0
0.0167	0	0
0.0168	0	0
0.0169	0	0
0.017	6.30469e-05	0
0.0171	0	0
0.0172	0	0
0.0173	1.33594e-05	0
0.0174	7.94531e-05	0
0.0175	0	0
0.0176	0	0
0.0177	0	0
0.0178	0	0
0.0179	0	0
0.018	7.73438e-05	0
0.0181	0.000379922	0
0.0182	0.000293203	0
0.0183	0	0
0.0184	0	0
0.0185	0	0
0.0186	0	0
0.0187	0	0
0.0188	0.000156797	0
0.0189	0.000180234	0
0.019	0	0
0.0191	0	0
0.0192	0	0
0.0193	0	0
0.0194	0	0
0.0195	4.03125e-05	0
0.0196	0	0
0.0197	0.000224297	0
0.0198	0.000226406	0
0.0199	0.000181641	0
0.02	0	0
0.0201	0	0
0.0202	0	0
0.0203	0	0
0.0204	0	0
0.0205	0.000276094	0
0.0206	0	0
0.0207	0	0
0.0208	0	0
0.0209	0	0
0.021	0.000138984	0
0.0211	0	0
0.0212	0.000161719	0
0.0213	0	0
0.0214	0	0
0.0215	0	0
0.0216	0	0
0.0217	0	0
0.0218	0	0
0.0219	0.000185156	0
0.022	0	0
0.0221	0	0
0.0222	0	0
0.0223	0	0
0.0224	4.52344e-05	0
0.0225	0	0
0.0226	0.000627656	0
0.0227	0	0
0.0228	0	0
0.0229	0	0
0.023	0	0
0.0231	0.000172969	0
0.0232	0	0
0.0233	0.000266719	0
0.0234	0	0
0.0235	0	0
0.0236	0	0
0.0237	0	0
0.0238	0.000199219	0
0.0239	0	0
0.024	0.000246797	0
0.0241	0	0
0.0242	0	0
0.0243	0	0
0.0244	0	0
0.0245	0.000295781	0
0.0246	0	0
0.0247	0.000299297	0
0.0248	0	0
0.0249	0	0
0.025	6.84375e-05	0
0.0251	0	0
0.0252	0.000346172	0
0.0253	0	0
0.0254	0	0
0.0255	0	0
0.0256	0	0
0.0257	0	0
0.0258	0	0
0.0259	0	0
0.026	0	0
0.0261	0.000538594	0
0.0262	8.03906e-05	0
0.0263	0	0
0.0264	0	0
0.0265	0	0
0.0266	0	0
0.0267	0	0
0.0268	0.000287813	0
0.0269	0.000595313	0
0.027	0	0
0.0271	0	0
0.0272	0	0
0.0273	0	0
0.0274	0.000349453	0
0.0275	4.89844e-05	0
0.0276	0.000255	0
0.0277	0	0
0.0278	4.54688e-05	0
0.0279	8.74219e-05	0
0.028	0	0
0.0281	0	0
0.0282	0	0
0.0283	0	0
0.0284	6.04688e-05	0
0.0285	0	0
0.0286	0.00015	0
0.0287	0	0
0.0288	0	0
0.0289	0	0
0.029	0	0
0.0291	0.000125156	0
0.0292	0.000427734	0
0.0293	0.000106641	0
0.0294	0	0
0.0295	5.69531e-05	0
0.0296	0	0
0.0297	0	0
0.0298	5.27344e-05	0
0.0299	0	0
0.03	0	0
0.0301	0	0
0.0302	0	0
0.0303	2.50781e-05	0
0.0304	0	0
0.0305	9.04688e-05	0
0.0306	0	0
0.0307	0	0
0.0308	8.76563e-05	0
0.0309	0.000225469	0
0.031	0.000203438	0
0.0311	1.66406e-05	0
0.0312	0	0
0.0313	0	0
0.0314	0	0
0.0315	0	0
0.0316	0.000152344	0
0.0317	0.000151641	0
0.0318	5.71875e-05	0
0.0319	0	0
0.032	0	0
0.0321	0	0
0.0322	0	0
0.0323	6.79688e-06	0
0.0324	0	0
0.0325	1.875e-06	0
0.0326	0.000184453	0
0.0327	6.79688e-05	0
0.0328	0	0
0.0329	0	0
0.033	0	0
0.0331	0	0
0.0332	0	0
0.0333	0.000182344	0
0.0334	0.000253359	0
0.0335	0.000138984	0
0.0336	0	0
0.0337	0	0
0.0338	0	0
0.0339	4.45313e-05	0
0.034	0.000275391	0
0.0341	0.000255469	0
0.0342	0	0
0.0343	0	0
0.0344	0	0
0.0345	0	0
0.0346	0	0
0.0347	0	0
0.0348	0.000141094	0
0.0349	0	0
0.035	0	0
0.0351	0.000140391	0
0.0352	0	0
0.0353	0	0
0.0354	0	0
0.0355	0	0
0.0356	0	0
0.0357	0.00011625	0
0.0358	0.000442969	0
0.0359	0	0
0.036	0	0
0.0361	0	0
0.0362	0	0
0.0363	0	0
0.0364	0	0
0.0365	7.64063e-05	0
0.0366	0	0
0.0367	0.000237656	0
0.0368	0	0
0.0369	0	0
0.037	0	0
0.0371	0	0
0.0372	0	0
0.0373	0.000146016	0
0.0374	0.000121875	0
0.0375	0.000495469	0
0.0376	0	0
0.0377	0	0
0.0378	0	0
0.0379	0	0
0.038	0.000388125	0
0.0381	0	0
0.0382	0.000300703	0
0.0383	0	0
0.0384	0	0
0.0385	2.29688e-05	0
0.0386	0	0
0.0387	0	0
0.0388	0	0
0.0389	6.49219e-05	0
0.039	0	0
0.0391	3.79688e-05	0
0.0392	5.71875e-05	0
0.0393	0	0
0.0394	0	0
0.0395	0	0
0.0396	0	0
0.0397	0.000100547	0
0.0398	0.000239063	0
0.0399	0.000311484	0
0.04	0	0
0.0401	0	0
0.0402	0	0
0.0403	0	0
0.0404	0.000151641	0
0.0405	0	0
0.0406	8.0625e-05	0
0.0407	0	0
0.0408	0	0
0.0409	0	0
0.041	0	0
0.0411	0	0
0.0412	0	0
0.0413	0.00010125	0
0.0414	0	0
0.0415	0.000122578	0
0.0416	0	0
0.0417	0	0
0.0418	0	0
0.0419	0	0
0.042	0.000191484	0
0.0421	4.6875e-06	0
0.0422	0.000187266	0
0.0423	0.000141094	0
0.0424	0	0
0.0425	0	0
0.0426	0	0
0.0427	0	0
0.0428	0.000304453	0
0.0429	0.000191484	0
0.043	0.0002625	0
0.0431	0	0
0.0432	0	0
0.0433	0	0
0.0434	0	0
0.0435	0.00010125	0
0.0436	0	0
0.0437	0	0
0.0438	0	0
0.0439	9.91406e-05	0
0.044	0.000307969	0
0.0441	0	0
0.0442	0	0
0.0443	0	0
0.0444	0	0
0.0445	0	0
0.0446	0.000218438	0
0.0447	0.000266719	0
0.0448	0	0
0.0449	0	0
0.045	0	0
0.0451	0	0
0.0452	0	0
0.0453	0.000199219	0
0.0454	0.000199922	0
0.0455	0	0
0.0456	0	0
0.0457	0	0
0.0458	0	0
0.0459	0	0
0.046	0.000200625	0
0.0461	0	0
0.0462	0	0
0.0463	0	0
0.0464	1.38281e-05	0
0.0465	0	0
0.0466	0	0
0.0467	0	0
0.0468	0	0
0.0469	8.90625e-06	0
0.047	0	0
0.0471	0.000238359	0
0.0472	0	0
0.0473	0	0
0.0474	0	0
0.0475	0	0
0.0476	0.000193594	0
0.0477	0	0
0.0478	0.000194297	0
0.0479	0	0
0.048	0	0
0.0481	0.0003825	0
0.0482	0.000224766	0
0.0483	0	0
0.0484	0	0
0.0485	0	0
0.0486	0	0
0.0487	0	0
0.0488	0.000319922	0
0.0489	0.000488203	0
0.049	9.89063e-05	0
0.0491	0	0
0.0492	0	0
0.0493	0	0
0.0494	0	0
0.0495	7.26563e-05	0
0.0496	0.000233203	0
0.0497	7.05469e-05	0
0.0498	0.000207656	0
0.0499	0	0
0.05	0	0
0.0501	0	0
0.0502	4.78125e-05	0
0.0503	0	0
0.0504	6.70313e-05	0
0.0505	0.000344766	0
0.0506	0	0
0.0507	0.000255938	0
0.0508	0	0
0.0509	0	0
0.051	0	0
0.0511	0	0
0.0512	0	0
0.0513	0	0
0.0514	0.000445547	0
0.0515	0.000336094	0
0.0516	0	0
0.0517	0.000223125	0
0.0518	0	0
0.0519	0	0
0.052	0	0
0.0521	0	0
0.0522	0	0
0.0523	1.28906e-05	0
0.0524	0.000452578	0
0.0525	0.00029625	0
0.0526	0	0
0.0527	0	0
0.0528	0	0
0.0529	1.78125e-05	0
0.053	3.5625e-05	0
0.0531	0	0
0.0532	3.07031e-05	0
0.0533	0	0
0.0534	0.000517969	0
0.0535	0.000223125	0
0.0536	1.28906e-05	0
0.0537	0	0
0.0538	0	0
0.0539	0	0
0.054	0	0
0.0541	0.000218203	0
0.0542	0.000406406	0
0.0543	0	0
0.0544	0.000412734	0
0.0545	2.0625e-05	0
0.0546	0	0
0.0547	0	0
0.0548	0	0
0.0549	0.000155625	0
0.055	0	0
0.0551	0.000412031	0
0.0552	6.67969e-05	0
0.0553	0	0
0.0554	3.91406e-05	0
0.0555	0	0
0.0556	8.10938e-05	0
0.0557	0	0
0.0558	0	0
0.0559	0	0
0.056	0	0
0.0561	0.000124453	0
0.0562	0.000450469	0
0.0563	0.000176953	0
0.0564	0.000129375	0
0.0565	0	0
0.0566	0	0
0.0567	0.000150703	0
0.0568	0	0
0.0569	7.89844e-05	0
0.057	0	0
0.0571	0	0
0.0572	0.000169219	0
0.0573	0	0
0.0574	0	0
0.0575	0	0
0.0576	0	0
0.0577	2.78906e-05	0
0.0578	4.64063e-05	0
0.0579	0.00020625	0
0.058	0	0
0.0581	8.97656e-05	0
0.0582	0	0
0.0583	0	0
0.0584	0	0
0.0585	0	0
0.0586	0	0
0.0587	0	0
0.0588	0.000204141	0
0.0589	0.000157969	0
0.059	0	0
0.0591	0	0
0.0592	0	0
0.0593	0	0
0.0594	0	0
0.0595	6.35156e-05	0
0.0596	1.3125e-05	0
0.0597	0	0
0.0598	0.000476953	0
0.0599	0	0
0.06	0	0
0.0601	0	0
0.0602	0	0
0.0603	1.73438e-05	0
0.0604	0	0
0.0605	0	0
0.0606	0.000199922	0
0.0607	1.3125e-05	0
0.0608	0.000148828	0
0.0609	0	0
0.061	0	0
0.0611	0	0
0.0612	7.5e-06	0
0.0613	9.63281e-05	0
0.0614	0	0
0.0615	4.6875e-07	0
0.0616	0	0
0.0617	0	0
0.0618	0	0
0.0619	0	0
0.062	0.000136172	0
0.0621	0	0
0.0622	6.51563e-05	0
0.0623	0	0
0.0624	6.23438e-05	0
0.0625	0	0
0.0626	0	0
0.0627	0	0
0.0628	0	0
0.0629	0.000411094	0
0.063	0.000161016	0
0.0631	0.000137578	0
0.0632	0.000254063	0
0.0633	0	0
0.0634	0	0
0.0635	0	0
0.0636	0	0
0.0637	0	0
0.0638	0.000350625	0
0.0639	7.5e-05	0
0.064	4.875e-05	0
0.0641	0	0
0.0642	0	0
0.0643	0	0
0.0644	0	0
0.0645	0	0
0.0646	0	0
0.0647	0	0
0.0648	0.000138984	0
0.0649	0	0
0.065	6.79688e-05	0
0.0651	4.17188e-05	0
0.0652	3.82031e-05	0
0.0653	0.000128438	0
0.0654	0	0
0.0655	0	0
0.0656	0	0
0.0657	0	0
0.0658	0.000127734	0
0.0659	0.000127031	0
0.066	0.000735703	0
0.0661	0	0
0.0662	0	0
0.0663	0	0
0.0664	0	0
0.0665	0	0
0.0666	0	0
0.0667	3.28125e-06	0
0.0668	0	0
0.0669	2.17969e-05	0
0.067	0.000322266	0
0.0671	0	0
0.0672	9.28125e-05	0
0.0673	0	0
0.0674	0	0
0.0675	0	0
0.0676	0	0
0.0677	0.000278203	0
0.0678	0	0
0.0679	0.000445781	0
0.068	0.000337031	0
0.0681	0	0
0.0682	0	0
0.0683	0	0
0.0684	0	0
0.0685	0	0
0.0686	0.000177891	0
0.0687	6.07031e-05	0
0.0688	0	0
0.0689	5.71875e-05	0
0.069	0	0
0.0691	0.000100547	0
0.0692	0	0
0.0693	0	0
0.0694	0.000145313	0
0.0695	0.000191484	0
0.0696	0.000239063	0
0.0697	0.000100547	0
0.0698	0	0
0.0699	0	0
0.07	0	0
0.0701	0	0
0.0702	0	0
0.0703	0	0
0.0704	0	0
0.0705	0.000121875	0
0.0706	0	0
0.0707	0.000425156	0
0.0708	1.10156e-05	0
0.0709	5.29688e-05	0
0.071	0.000190078	0
0.0711	0	0
0.0712	0	0
0.0713	0	0
0.0714	0	0
0.0715	9.70313e-05	0
0.0716	0	0
0.0717	4.80469e-05	0
0.0718	0	0
0.0719	0.000185156	0
0.072	0.000256172	0
0.0721	0	0
0.0722	0.000188672	0
0.0723	0	0
0.0724	2.53125e-05	0
0.0725	0	0
0.0726	0	0
0.0727	0	0
0.0728	0	0
0.0729	0.000208594	0
0.073	4.59375e-05	0
0.0731	0	0
0.0732	0.000136172	0
0.0733	0	0
0.0734	0	0
0.0735	0	0
0.0736	0	0
0.0737	0	0
0.0738	0.000252656	0
0.0739	0	0
0.074	0	0
0.0741	0	0
0.0742	0.000302344	0
0.0743	0.000494063	0
0.0744	0	0
0.0745	0.000105469	0
0.0746	0	0
0.0747	0	0
0.0748	0	0
0.0749	0	0
0.075	0	0
0.0751	0.000103359	0
0.0752	0	0
0.0753	0.000241875	0
0.0754	9.60938e-06	0
0.0755	0.000379688	0
0.0756	0.000362578	0
0.0757	6.35156e-05	0
0.0758	1.3125e-05	0
0.0759	0	0
0.076	0	0
0.0761	0	0
0.0762	0	0
0.0763	0	0
0.0764	0	0
0.0765	0	0
0.0766	8.20313e-06	0
0.0767	0.000190781	0
0.0768	0.000285234	0
0.0769	0.000452813	0
0.077	0	0
0.0771	0	0
0.0772	0	0
0.0773	0	0
0.0774	8.625e-05	0
0.0775	0	0
0.0776	0	0
0.0777	6e-05	0
0.0778	0	0
0.0779	0.000384609	0
0.078	0	0
0.0781	1.59375e-05	0
0.0782	0	0
0.0783	0	0
0.0784	0	0
0.0785	0	0
0.0786	0	0
0.0787	0	0
0.0788	0.000667266	0
0.0789	0.000330469	0
0.079	0	0
0.0791	0.000264375	0
0.0792	0	0
0.0793	0	0
0.0794	0	0
0.0795	0	0
0.0796	8.67188e-06	0
0.0797	9.67969e-05	0
0.0798	0.000140859	0
0.0799	2.22656e-05	0
0.08	0	0
0.0801	0.000157969	0
0.0802	6.35156e-05	0
0.0803	0	0
0.0804	0	0
0.0805	0	0
0.0806	0	0
0.0807	0	0
0.0808	0.000106875	0
0.0809	0.000268828	0
0.081	0.000224766	0
0.0811	0	0
0.0812	0	0
0.0813	0	0
0.0814	0	0
0.0815	0	0
0.0816	0	0
0.0817	0.000202734	0
0.0818	0.00027375	0
0.0819	0.00058125	0
0.082	0	0
0.0821	0.000124453	0
0.0822	0	0
0.0823	0	0
0.0824	0	0
0.0825	0	0
0.0826	0	0
0.0827	0	0
0.0828	0	0
0.0829	0.000145781	0
0.083	0	0
0.0831	0.000214688	0
0.0832	0.000215391	0
0.0833	2.85938e-05	0
0.0834	0	0
0.0835	0	0
0.0836	0.000117422	0
0.0837	0	0
0.0838	0	0
0.0839	2.15625e-05	0
0.084	0	0
0.0841	0.000508828	0
0.0842	0.000518672	0
0.0843	0	0
0.0844	0	0
0.0845	0	0
0.0846	0	0
0.0847	0	0
0.0848	0	0
0.0849	0	0
0.085	8.32031e-05	0
0.0851	0	0
0.0852	0	0
0.0853	0	0
0.0854	0.000595313	0
0.0855	0.000208828	0
0.0856	0.000115078	0
0.0857	0	0
0.0858	0	0
0.0859	0	0
0.086	0	0
0.0861	0	0
0.0862	0	0
0.0863	0	0
0.0864	0.000182578	0
0.0865	0.000181875	0
0.0866	0	0
0.0867	0.000110859	0
0.0868	0	0
0.0869	0	0
0.087	0	0
0.0871	0	0
0.0872	0	0
0.0873	0.000154922	0
0.0874	0	0
0.0875	0.000130078	0
0.0876	0	0
0.0877	0.000104531	0
0.0878	0.000125156	0
0.0879	0	0
0.088	0	0
0.0881	0	0
0.0882	0	0
0.0883	0	0
0.0884	0	0
0.0885	0.000146484	0
0.0886	2.78906e-05	0
0.0887	0	0
0.0888	0	0
0.0889	0.000187031	0
0.089	6.98438e-05	0
0.0891	0.000488203	0
0.0892	7.54688e-05	0
0.0893	0	0
0.0894	0.000142266	0
0.0895	0	0
0.0896	0	0
0.0897	0	0
0.0898	2.36719e-05	0
0.0899	0	0
0.09	0	0
0.0901	0	0
0.0902	0	0
0.0903	0.000182813	0
0.0904	0.0001125	0
0.0905	6.35156e-05	0
0.0906	0.000224063	0
0.0907	6.14063e-05	0
0.0908	0	0
0.0909	0	0
0.091	0	0
0.0911	0	0
0.0912	0	0
0.0913	0	0
0.0914	0	0
0.0915	5.78906e-05	0
0.0916	0.000452813	0
0.0917	0.000601875	0
0.0918	0	0
0.0919	0.000169219	0
0.092	4.45313e-06	0
0.0921	0	0
0.0922	0	0
0.0923	0	0
0.0924	0	0
0.0925	0	0
0.0926	0.000209766	0
0.0927	0.000257344	0
0.0928	0	0
0.0929	0	0
0.093	0	0
0.0931	0	0
0.0932	0	0
0.0933	0	0
0.0934	7.19531e-05	0
0.0935	0	0
0.0936	0.00051375	0
0.0937	0.000336094	0
0.0938	0	0
0.0939	0	0
0.094	0	0
0.0941	3.5625e-05	0
0.0942	5.41406e-05	0
0.0943	0	0
0.0944	0	0
0.0945	0	0
0.0946	0.000518672	0
0.0947	0.000270703	0
0.0948	0.000179063	0
0.0949	0	0
0.095	0	0
0.0951	0.000178359	0
0.0952	0	0
0.0953	0	0
0.0954	0	0
0.0955	0	0
0.0956	6.04688e-05	0
0.0957	5.625e-05	0
0.0958	0	0
0.0959	7.54688e-05	0
0.096	0.000681328	0
0.0961	0	0
0.0962	0.000297656	0
0.0963	0.000230156	0
0.0964	0	0
0.0965	0	0
0.0966	0	0
0.0967	4.33594e-05	0
0.0968	0	0
0.0969	0	0
0.097	0	0
0.0971	0	0
0.0972	1.5e-05	0
0.0973	0.000220313	0
0.0974	5.69531e-05	0
0.0975	0.000240234	0
0.0976	0.000124453	0
0.0977	0	0
0.0978	0	0
0.0979	0	0
0.098	0	0
0.0981	0	0
0.0982	0	0
0.0983	0	0
0.0984	5.20313e-05	0
0.0985	0	0
0.0986	0.000235313	0
0.0987	2.57813e-05	0
0.0988	0.000208359	0
0.0989	0.000396563	0
0.099	0	0
0.0991	0.000285703	0
0.0992	0.000147891	0
0.0993	0	0
0.0994	0	0
0.0995	0	0
0.0996	0	0
0.0997	0	0
0.0998	0.000123047	0
0.0999	5.0625e-05	0
0.1	0	0
0.1001	0.000210469	0
0.1002	0	0
0.1003	2.36719e-05	0
0.1004	0	0
0.1005	0	0
0.1006	0	0
0.1007	0	0
0.1008	0	0
0.1009	0	0
0.101	0.000159375	0
0.1011	0	0
0.1012	0.000322734	0
0.1013	0.000139453	0
0.1014	0.000184922	0
0.1015	0.000255234	0
0.1016	0	0
0.1017	0.000562031	0
0.1018	0	0
0.1019	0	0
0.102	0	0
0.1021	0	0
0.1022	3.42188e-05	0
0.1023	2.92969e-05	0
0.1024	0.0003525	0
0.1025	0.000404297	0
0.1026	0	0
0.1027	0	0
0.1028	0	0
0.1029	0	0
0.103	0	0
0.1031	0	0
0.1032	0	0
0.1033	0	0
0.1034	0	0
0.1035	0	0
0.1036	0.00017625	0
0.1037	0.000292734	0
0.1038	0.000412734	0
0.1039	0	0
0.104	0	0
0.1041	0	0
0.1042	0	0
0.1043	0	0
0.1044	0	0
0.1045	0	0
0.1046	0.000184688	0
0.1047	0	0
0.1048	0.000183984	0
0.1049	0	0
0.105	4.26563e-05	0
0.1051	0.000248672	0
0.1052	0	0
0.1053	0.000343828	0
0.1054	0.000371484	0
0.1055	0	0
0.1056	0	0
0.1057	0	0
0.1058	0	0
0.1059	0	0
0.106	0	0
0.1061	0	0
0.1062	0	0
0.1063	0.000235781	0
0.1064	0.000353672	0
0.1065	5.32031e-05	0
0.1066	0	0
0.1067	0	0
0.1068	0	0
0.1069	0	0
0.107	0	0
0.1071	0	0
0.1072	0	0
0.1073	0	0
0.1074	2.48438e-05	0
0.1075	0	0
0.1076	0.000370781	0
0.1077	0.000281953	0
0.1078	4.96875e-05	0
0.1079	2.13281e-05	0
0.108	0	0
0.1081	0	0
0.1082	1.57031e-05	0
0.1083	0.000338203	0
0.1084	0.000131484	0
0.1085	3.5625e-05	0
0.1086	0	0
0.1087	0	0
0.1088	0	0
0.1089	0	0
0.109	0.000101016	0
0.1091	0.000262266	0
0.1092	0.000170625	0
0.1093	0.000240234	0
0.1094	7.26563e-06	0
0.1095	0	0
0.1096	0	0
0.1097	0	0
0.1098	1.64063e-06	0
0.1099	1.94531e-05	0
0.11	0	0
0.1101	0	0
0.1102	0	0
0.1103	0.000131719	0
0.1104	0.000645938	0
0.1105	2.71875e-05	0
0.1106	0	0
0.1107	0	0
0.1108	0	0
0.1109	9.25781e-05	0
0.111	0	0
0.1111	0	0
0.1112	0	0
0.1113	0	0
0.1114	0.000253828	0
0.1115	0	0
0.1116	0.000443438	0
0.1117	0	0
0.1118	0	0
0.1119	0	0
0.112	0	0
0.1121	0	0
0.1122	0.000169922	0
0.1123	7.54688e-05	0
0.1124	0	0
0.1125	0	0
0.1126	0.000353203	0
0.1127	0.00031125	0
0.1128	0	0
0.1129	0	0
0.113	0	0
0.1131	0	0
0.1132	0	0
0.1133	0	0
0.1134	0	0
0.1135	0	0
0.1136	0.000221016	0
0.1137	0.000292031	0
0.1138	3.70313e-05	0
0.1139	0.000196172	0
0.114	0.000172734	0
0.1141	0.000359531	0
0.1142	0	0
0.1143	0	0
0.1144	0	0
0.1145	0	0
0.1146	0	0
0.1147	0.000176953	0
0.1148	0.000340313	0
0.1149	0.000227344	0
0.115	0.000321797	0
0.1151	0	0
0.1152	0	0
0.1153	0	0
0.1154	0	0
0.1155	0	0
0.1156	0	0
0.1157	0	0
0.1158	0	0
0.1159	0.000137813	0
0.116	0.000463828	0
0.1161	9.65625e-05	0
0.1162	0	0
0.1163	0	0
0.1164	0	0
0.1165	0	0
0.1166	0	0
0.1167	6.96094e-05	0
0.1168	0	0
0.1169	0.000206016	0
0.117	0.000416953	0
0.1171	0	0
0.1172	0.000587344	0
0.1173	0	0
0.1174	0	0
0.1175	1.26563e-05	0
0.1176	0	0
0.1177	0	0
0.1178	0	0
0.1179	0.000146953	0
0.118	0.000355781	0
0.1181	3.1875e-05	0
0.1182	7.3125e-05	0
0.1183	0	0
0.1184	0	0
0.1185	0	0
0.1186	0	0
0.1187	9.23438e-05	0
0.1188	1.85156e-05	0
0.1189	3.63281e-05	0
0.119	7.96875e-06	0
0.1191	0	0
0.1192	0.000353906	0
0.1193	7.26563e-06	0
0.1194	0	0
0.1195	0	0
0.1196	0	0
0.1197	0	0
0.1198	0	0
0.1199	0	0
0.12	0.000142266	0
0.1201	0	0
0.1202	0.000351797	0
0.1203	0.000544219	0
0.1204	0	0
0.1205	0.000203203	0
0.1206	0	0
0.1207	0	0
0.1208	0	0
0.1209	0	0
0.121	0	0
0.1211	0	0
0.1212	3.91406e-05	0
0.1213	3.42188e-05	0
0.1214	0	0
0.1215	7.61719e-05	0
0.1216	0.000353906	0
0.1217	0	0
0.1218	0.000171328	0
0.1219	0	0
0.122	0	0
0.1221	6.5625e-06	0
0.1222	0	0
0.1223	0	0
0.1224	9.375e-07	0
0.1225	0	0
0.1226	1.875e-05	0
0.1227	0	0
0.1228	0.000154453	0
0.1229	0.000458438	0
0.123	0	0
0.1231	4.5e-05	0
0.1232	0	0
0.1233	0	0
0.1234	0	0
0.1235	0	0
0.1236	0	0
0.1237	0	0
0.1238	0	0
0.1239	0	0
0.124	0	0
0.1241	8.76563e-05	0
0.1242	0	0
0.1243	8.48438e-05	0
0.1244	0.000386719	0
0.1245	0.000393047	0
0.1246	0	0
0.1247	0	0
0.1248	0	0
0.1249	0	0
0.125	9.46875e-05	0
0.1251	0	0
0.1252	0	0
0.1253	0	0
0.1254	0	0
0.1255	6.84375e-05	0
0.1256	0	0
0.1257	0.000252422	0
0.1258	0.000348281	0
0.1259	0	0
0.126	0.000142266	0
0.1261	0	0
0.1262	0	0
0.1263	0	0
0.1264	0	0
0.1265	0.000117422	0
0.1266	0	0
0.1267	0	0
0.1268	0	0
0.1269	0.000185625	0
0.127	0.000255938	0
0.1271	0.000328359	0
0.1272	0	0
0.1273	0	0
0.1274	0	0
0.1275	0	0
0.1276	0	0
0.1277	0	0
0.1278	0.000145078	0
0.1279	0	0
0.128	7.33594e-05	0
0.1281	0.000374531	0
0.1282	0	0
0.1283	0.000262969	0
0.1284	0	0
0.1285	0	0
0.1286	0	0
0.1287	0	0
0.1288	0	0
0.1289	0.000101016	0
0.129	0	0
0.1291	0	0
0.1292	0	0
0.1293	0	0
0.1294	0.000332578	0
0.1295	8.67188e-06	0
0.1296	0.000284297	0
0.1297	0.000123047	0
0.1298	0	0
0.1299	0	0
0.13	0	0
0.1301	5.0625e-05	0
0.1302	0	0
0.1303	0	0
0.1304	0	0
0.1305	0	0
0.1306	0.000280781	0
0.1307	7.26563e-05	0
0.1308	0.000116016	0
0.1309	0	0
0.131	0	0
0.1311	0	0
0.1312	0	0
0.1313	0	0
0.1314	0	0
0.1315	0.000231094	0
0.1316	0.00032625	0
0.1317	0.000307031	0
0.1318	0	0
0.1319	0	0
0.132	0	0
0.1321	0	0
0.1322	0.000216797	0
0.1323	0	0
0.1324	0.0002175	0
0.1325	0	0
0.1326	0.000288516	0
0.1327	0.000783516	0
0.1328	0	0
0.1329	0.000308906	0
0.133	0	0
0.1331	0	0
0.1332	0	0
0.1333	0	0
0.1334	0	0
0.1335	0	0
0.1336	0	0
0.1337	7.03125e-06	0
0.1338	9.44531e-05	0
0.1339	0.00053625	0
0.134	0.000499219	0
0.1341	0	0
0.1342	0	0
0.1343	0	0
0.1344	0	0
0.1345	0	0
0.1346	0	0
0.1347	0	0
0.1348	1.54688e-05	0
0.1349	0	0
0.135	9.14063e-06	0
0.1351	0	0
0.1352	0.000424688	0
0.1353	0.000313828	0
0.1354	1.19531e-05	0
0.1355	0	0
0.1356	0	0
0.1357	0	0
0.1358	9.9375e-05	0
0.1359	0	0
0.136	0.000119297	0
0.1361	0	0
0.1362	0.000116484	0
0.1363	6.67969e-05	0
0.1364	0	0
0.1365	3.91406e-05	0
0.1366	0	0
0.1367	0	0
0.1368	0	0
0.1369	0	0
0.137	0	0
0.1371	0.000292031	0
0.1372	0	0
0.1373	0.000177656	0
0.1374	0	0
0.1375	0	0
0.1376	0.000200391	0
0.1377	0	0
0.1378	3.63281e-05	0
0.1379	0	0
0.138	0	0
0.1381	0	0
0.1382	0	0
0.1383	0	0
0.1384	0	0
0.1385	0.000336094	0
0.1386	0.00017625	0
0.1387	5.83594e-05	0
0.1388	0.000218203	0
0.1389	0.000523594	0
0.139	0	0
0.1391	0	0
0.1392	0	0
0.1393	0	0
0.1394	4.125e-05	0
0.1395	0	0
0.1396	5.97656e-05	0
0.1397	3.21094e-05	0
0.1398	0.000167813	0
0.1399	0.000401484	0
0.14	0	0
0.1401	0.000360938	0
0.1402	0.000178359	0
0.1403	0	0
0.1404	0	0
0.1405	0	0
0.1406	0	0
0.1407	0	0
0.1408	0	0
0.1409	0	0
0.141	0	0
0.1411	0	0
0.1412	0	0
0.1413	6.04688e-05	0
0.1414	0.000290625	0
0.1415	0.000223125	0
0.1416	0	0
0.1417	0	0
0.1418	0	0
0.1419	0	0
0.142	0.000481641	0
0.1421	0.000302578	0
0.1422	4.75781e-05	0
0.1423	0	0
0.1424	6.60938e-05	0
0.1425	0.000132188	0
0.1426	0	0
0.1427	0	0
0.1428	0	0
0.1429	0	0
0.143	0	0
0.1431	0	0
0.1432	0.000411328	0
0.1433	1.92188e-05	0
0.1434	0.000341719	0
0.1435	0.000345938	0
0.1436	0	0
0.1437	0.000326719	0
0.1438	0	0
0.1439	2.10938e-06	0
0.144	0	0
0.1441	0	0
0.1442	0	0
0.1443	0	0
0.1444	0.000253594	0
0.1445	0.000325313	0
0.1446	9.44531e-05	0
0.1447	0.000137813	0
0.1448	0	0
0.1449	0	0
0.145	0	0
0.1451	8.88281e-05	0
0.1452	0	0
0.1453	0.000179063	0
0.1454	0.000295547	0
0.1455	0.000157734	0
0.1456	0	0
0.1457	0	0
0.1458	0	0
0.1459	0	0
0.146	0	0
0.1461	0	0
0.1462	0	0
0.1463	8.60156e-05	0
0.1464	3.5625e-05	0
0.1465	0.000452578	0
0.1466	0	0
0.1467	0.000225938	0
0.1468	0	0
0.1469	0	0
0.147	0	0
0.1471	0	0
0.1472	1.57031e-05	0
0.1473	0.000103828	0
0.1474	0	0
0.1475	5.41406e-05	0
0.1476	0	0
0.1477	0.000307734	0
0.1478	0	0
0.1479	0.000240938	0
0.148	0	0
0.1481	0	0
0.1482	0.000172031	0
0.1483	0	0
0.1484	0.000405703	0
0.1485	0.000458906	0
0.1486	0.000255703	0
0.1487	0.000257109	0
0.1488	0	0
0.1489	0	0
0.149	0	0
0.1491	0	0
0.1492	0	0
0.1493	0.000328828	0
0.1494	0	0
0.1495	7.45313e-05	0
0.1496	0	0
0.1497	0.0001875	0
0.1498	0.000421172	0
0.1499	0	0
0.15	0.000169688	0
0.1501	0	0
0.1502	0.000492891	0
0.1503	0.000477891	0
0.1504	0	0
0.1505	0.0001575	0
0.1506	0	0
0.1507	0	0
0.1508	1.47656e-05	0
0.1509	0	0
0.151	5.53125e-05	0
0.1511	0	0
0.1512	0.000308203	0
0.1513	0.000311016	0
0.1514	0	0
0.1515	0	0
0.1516	0	0
0.1517	0	0
0.1518	0	0
0.1519	0	0
0.152	0	0
0.1521	0.000173203	0
0.1522	0.000476484	0
0.1523	0.000179531	0
0.1524	0	0
0.1525	0	0
0.1526	0	0
0.1527	0	0
0.1528	6.09375e-05	0
0.1529	0	0
0.153	0	0
0.1531	0	0
0.1532	0	0
0.1533	0.000712266	0
0.1534	0	0
0.1535	0.000516094	0
0.1536	0.000383906	0
0.1537	0	0
0.1538	0	0
0.1539	0	0
0.154	0	0
0.1541	0	0
0.1542	3.65625e-05	0
0.1543	7.71094e-05	0
0.1544	0	0
0.1545	0.00033	0
0.1546	0.000403125	0
0.1547	0.000150234	0
0.1548	3.02344e-05	0
0.1549	0	0
0.155	0	0
0.1551	0	0
0.1552	0	0
0.1553	0	0
0.1554	0.000164531	0
0.1555	0	0
0.1556	0.000279609	0
0.1557	0	0
0.1558	0.000187266	0
0.1559	0.000326484	0
0.156	0	0
0.1561	0.000329297	0
0.1562	0	0
0.1563	0	0
0.1564	0.000261797	0
0.1565	0	0
0.1566	7.5e-05	0
0.1567	0	0
0.1568	0	0
0.1569	4.66406e-05	0
0.157	0	0
0.1571	0.000322266	0
0.1572	0.000161016	0
0.1573	0	0
0.1574	1.82813e-05	0
0.1575	0	0
0.1576	0	0
0.1577	0	0
0.1578	0	0
0.1579	0	0
0.158	0.000199453	0
0.1581	0	0
0.1582	0.0002925	0
0.1583	3.67969e-05	0
0.1584	0.000171797	0
0.1585	0.000311016	0
0.1586	0	0
0.1587	7.94531e-05	0
0.1588	0	0
0.1589	4.92188e-06	0
0.159	0	0
0.1591	0	0
0.1592	0	0
0.1593	0	0
0.1594	0	0
0.1595	0.000420469	0
0.1596	0.000192422	0
0.1597	0.000496406	0
0.1598	0.000364219	0
0.1599	0	0
0.16	0	0
0.1601	0	0
0.1602	0	0
0.1603	0	0
0.1604	0	0
0.1605	0	0
0.1606	1.6875e-05	0
0.1607	0.000198047	0
0.1608	0.000525469	0
0.1609	0	0
0.161	0.000347109	0
0.1611	2.25e-05	0
0.1612	0	0
0.1613	0	0
0.1614	0	0
0.1615	0	0
0.1616	0	0
0.1617	0.000344297	0
0.1618	0	0
0.1619	0	0
0.162	0.000254063	0
0.1621	0.000278203	0
0.1622	0	0
0.1623	0.000162422	0
0.1624	6.65625e-05	0
0.1625	0	0
0.1626	0.000249141	0
0.1627	0	0
0.1628	0	0
0.1629	0	0
0.163	0	0
0.1631	0.000109219	0
0.1632	0	0
0.1633	0.000316641	0
0.1634	0.000155391	0
0.1635	0	0
0.1636	0.000106406	0
0.1637	0	0
0.1638	0.000126328	0
0.1639	0	0
0.164	0	0
0.1641	0	0
0.1642	0.000264141	0
0.1643	0.000148359	0
0.1644	0	0
0.1645	2.90625e-05	0
0.1646	0.000164063	0
0.1647	0	0
0.1648	0	0
0.1649	0	0
0.165	0	0
0.1651	0	0
0.1652	0.000115781	0
0.1653	0	0
0.1654	0.000417656	0
0.1655	0	0
0.1656	0.000213047	0
0.1657	0.000588047	0
0.1658	0	0
0.1659	0	0
0.166	0	0
0.1661	0	0
0.1662	0	0
0.1663	0	0
0.1664	0	0
0.1665	0	0
0.1666	6.02344e-05	0
0.1667	0.000102188	0
0.1668	5.17969e-05	0
0.1669	0.000421875	0
0.167	0.000287578	0
0.1671	8.4375e-06	0
0.1672	0	0
0.1673	0	0
0.1674	0	0
0.1675	0	0
0.1676	0	0
0.1677	0	0
0.1678	0	0
0.1679	0.000166172	0
0.168	0.000258516	0
0.1681	0	0
0.1682	0.000330234	0
0.1683	7.59375e-05	0
0.1684	0	0
0.1685	0	0
0.1686	0	0
0.1687	1.40625e-06	0
0.1688	0.000510703	0
0.1689	0	0
0.169	5.10938e-05	0
0.1691	0	0
0.1692	0.000210234	0
0.1693	0.000280547	0
0.1694	0	0
0.1695	1.40625e-06	0
0.1696	0	0
0.1697	0	0
0.1698	0	0
0.1699	0	0
0.17	0	0
0.1701	0.000182578	0
0.1702	0.000252188	0
0.1703	0.000441094	0
0.1704	2.8125e-06	0
0.1705	0	0
0.1706	0	0
0.1707	0	0
0.1708	0	0
0.1709	0	0
0.171	9.02344e-05	0
0.1711	0	0
0.1712	0	0
0.1713	0.000180469	0
0.1714	0	0
0.1715	0.000226641	0
0.1716	0	0
0.1717	0	0
0.1718	0	0
0.1719	0	0
0.172	0	0
0.1721	0	0
0.1722	0	0
0.1723	8.67188e-05	0
0.1724	0	0
0.1725	0.000223828	0
0.1726	0.000318281	0
0.1727	0	0
0.1728	0.000134297	0
0.1729	6.1875e-05	0
0.173	0	0
0.1731	0	0
0.1732	0	0
0.1733	0	0
0.1734	0.000221719	0
0.1735	0.000105234	0
0.1736	0.000172734	0
0.1737	0	0
0.1738	7.82813e-05	0
0.1739	0.000379453	0
0.174	0	0
0.1741	0.000291328	0
0.1742	0.000200391	0
0.1743	0	0
0.1744	0	0
0.1745	0	0
0.1746	0	0
0.1747	8.32031e-05	0
0.1748	0	0
0.1749	0.000103125	0
0.175	0.00012375	0
0.1751	7.47656e-05	0
0.1752	0.000165	0
0.1753	9.39844e-05	0
0.1754	0.000231797	0
0.1755	0.000280078	0
0.1756	0	0
0.1757	0	0
0.1758	0	0
0.1759	0	0
0.176	0	0
0.1761	0	0
0.1762	7.19531e-05	0
0.1763	4.5e-05	0
0.1764	0	0
0.1765	0.000251719	0
0.1766	0	0
0.1767	0.000160078	0
0.1768	0	0
0.1769	1.875e-05	0
0.177	0	0
0.1771	0	0
0.1772	0	0
0.1773	0	0
0.1774	0	0
0.1775	0	0
0.1776	6.07031e-05	0
0.1777	0.0005025	0
0.1778	0.000277969	0
0.1779	0	0
0.178	9.32813e-05	0
0.1781	0.000137344	0
0.1782	0	0
0.1783	0	0
0.1784	0	0
0.1785	0	0
0.1786	0	0
0.1787	0	0
0.1788	0	0
0.1789	0	0
0.179	0.000276563	0
0.1791	0.000443438	0
0.1792	0	0
0.1793	2.92969e-05	0
0.1794	0	0
0.1795	0	0
0.1796	0	0
0.1797	0	0
0.1798	0	0
0.1799	9.375e-07	0
0.18	0	0
0.1801	0.000510938	0
0.1802	0	0
0.1803	0.000262969	0
0.1804	0	0
0.1805	0	0
0.1806	0	0
0.1807	0	0
0.1808	0.000147891	0
0.1809	7.61719e-05	0
0.181	0	0
0.1811	0	0
0.1812	0.000142969	0
0.1813	0	0
0.1814	0.000211875	0
0.1815	0.000306328	0
0.1816	0	0
0.1817	0.000122344	0
0.1818	0	0
0.1819	0	0
0.182	0	0
0.1821	0	0
0.1822	0.000143672	0
0.1823	0	0
0.1824	7.19531e-05	0
0.1825	0	0
0.1826	0	0
0.1827	0.000185625	0
0.1828	0	0
0.1829	0.000677813	0
0.183	0.000200391	0
0.1831	0	0
0.1832	0	0
0.1833	0	0
0.1834	0	0
0.1835	0	0
0.1836	0	0
0.1837	0	0
0.1838	0	0
0.1839	0	0
0.184	0	0
0.1841	0.000130078	0
0.1842	0.000362344	0
0.1843	0.000859453	0
0.1844	0	0
0.1845	3.53906e-05	0
0.1846	0	0
0.1847	0	0
0.1848	2.97656e-05	0
0.1849	0	0
0.185	0	0
0.1851	0	0
0.1852	0	0
0.1853	0	0
0.1854	2.41406e-05	0
0.1855	0.000346641	0
0.1856	0.000374297	0
0.1857	0	0
0.1858	9.79688e-05	0
0.1859	4.75781e-05	0
0.186	0	0
0.1861	0	0
0.1862	0	0
0.1863	0	0
0.1864	0	0
0.1865	0	0
0.1866	0	0
0.1867	0.000112969	0
0.1868	0.000274219	0
0.1869	0.000557578	0
0.187	0	0
0.1871	0	0
0.1872	0	0
0.1873	0	0
0.1874	0.000357188	0
0.1875	0	0
0.1876	5.67188e-05	0
0.1877	5.17969e-05	0
0.1878	0	0
0.1879	1.20346e-16	0
0.188	0	0
0.1881	0.000415547	0
0.1882	0.000210938	0
0.1883	4.6875e-05	0
0.1884	0	0
0.1885	0	0
0.1886	1.85156e-05	0
0.1887	0	0
0.1888	0	0
0.1889	0	0
0.189	0.000176953	0
0.1891	1.21875e-05	0
0.1892	3e-05	0
0.1893	0	0
0.1894	0	0
0.1895	0.000376641	0
0.1896	0	0
0.1897	0	0
0.1898	0	0
0.1899	0	0
0.19	0	0
0.1901	0	0
0.1902	0.000335391	0
0.1903	5.83594e-05	0
0.1904	0.000499453	0
0.1905	0.000578906	0
0.1906	0	0
0.1907	0.000262031	0
0.1908	9.9375e-05	0
0.1909	0	0
0.191	0.000119297	0
0.1911	9.30469e-05	0
0.1912	0	0
0.1913	0	0
0.1914	0	0
0.1915	0	0
0.1916	0.000112969	0
0.1917	0	0
0.1918	0.000414844	0
0.1919	0	0
0.192	0.000233672	0
0.1921	0.000234375	0
0.1922	0	0
0.1923	0.000188203	0
0.1924	0	0
0.1925	0	0
0.1926	0	0
0.1927	0	0
0.1928	0	0
0.1929	0	0
0.193	0.000257813	0
0.1931	0.000352969	0
0.1932	0.00033375	0
0.1933	0.000220078	0
0.1934	0.000102891	0
0.1935	0	0
0.1936	0	0
0.1937	0	0
0.1938	0	0
0.1939	0	0
0.194	0	0
0.1941	0	0
0.1942	0	0
0.1943	0	0
0.1944	0.000474375	0
0.1945	0	0
0.1946	0.000177422	0
0.1947	5.88281e-05	0
0.1948	0	0
0.1949	0	0
0.195	0	0
0.1951	0.000264844	0
0.1952	0	0
0.1953	0	0
0.1954	0.000102188	0
0.1955	0	0
0.1956	0.000239297	0
0.1957	7.59375e-05	0
0.1958	1.40625e-06	0
0.1959	0	0
0.196	0	0
0.1961	0	0
0.1962	0.000135703	0
0.1963	0.000321094	0
0.1964	0	0
0.1965	0.000160547	0
0.1966	8.88281e-05	0
0.1967	0.000225938	0
0.1968	0	0
0.1969	0	0
0.197	0	0
0.1971	0	0
0.1972	3.91406e-05	0
0.1973	0.000315469	0
0.1974	0.000225234	0
0.1975	0.000179063	0
0.1976	0	0
0.1977	0	0
0.1978	0	0
0.1979	0	0
0.198	0	0
0.1981	0	0
0.1982	0.000225234	0
0.1983	0	0
0.1984	0	0
0.1985	0	0
0.1986	0.000179063	0
0.1987	0.000412734	0
0.1988	0	0
0.1989	0	0
0.199	0	0
0.1991	0	0
0.1992	0	0
0.1993	0	0
0.1994	0.00053625	0
0.1995	0	0
0.1996	0.000241406	0
0.1997	0.000242109	0
0.1998	0	0
[truncated: 18,102 more rows]
